# Supplementary material for: Down-regulated m6A reader FTO destabilizes PHF1 that triggers enhanced stemness capacity and tumor progression in lung adenocarcinoma
Source: Cell Death Discov. 2022 Aug 9;8:354. doi: 10.1038/s41420-022-01125-y (PMC9363432; doi:10.1038/s41420-022-01125-y)
Supplement: Supplementary file 4 — Raw statistical data [file 41420_2022_1125_MOESM4_ESM.xls]

## Sheet: Figure 1
Figure 1A (TCGA-LUAD)			Figure 1B (GSE81809)			Figure 1C (GSE68465)			Figure 1D-G (Clinical data for TCGA-LUAD samples)
Ensembl_ID	PHF1		normal	tumor		normal	tumor		Id	futime	fustat	age	gender	grade	stage	T	M	N
TCGA-MP-A4T4-01A	4.56465		5.382	6.2		158	146		TCGA-J2-8192	739	0	65	FEMALE	unknow	Stage IIA	T2a	MX	N1
TCGA-05-4250-01A	3.37554		16.028	9.502		171	143		TCGA-91-8499	36	0	76	FEMALE	unknow	Stage IA	T1b	MX	N0
TCGA-64-5774-01A	4.2515		13.528	7.872		122	191		TCGA-53-7624	1043	1	40	FEMALE	unknow	Stage IV	T2	M1	N0
TCGA-97-7937-01A	3.55323		6.845	8.004		205	137		TCGA-55-6986	3261	0	74	FEMALE	unknow	Stage IB	T2	M0	N0
TCGA-97-A4M6-01A	4.90538		11.281	10.989		273	54		TCGA-38-4632	1357	1	42	MALE	unknow	Stage IV	T2	M1	N1
TCGA-44-A4SU-01A	4.71208		5.675	7.803		183	136		TCGA-78-7146	173	1	71	FEMALE	unknow	Stage IIIA	T2	M0	N2
TCGA-78-7155-01A	4.02422		1.225	10.837		189	230		TCGA-NJ-A4YG	1904	0	65	MALE	unknow	Stage IB	T2	M0	N0
TCGA-78-7163-01A	4.56188		10.915	2.732		194	137		TCGA-86-8279	482	0	46	MALE	unknow	Stage IIA	T2a	M0	N1
TCGA-55-7574-01A	4.3689		7.259	5.012		136	123		TCGA-50-6591	119	1	63	FEMALE	unknow	Stage IV	T2	M1	N0
TCGA-78-7535-01A	3.43819		14.261	14.294		212	71		TCGA-50-5939	460	1	85	MALE	unknow	Stage IB	T2	M0	N0
TCGA-55-8619-01A	4.35912		3.089	2.097		282	144		TCGA-62-8402	1498	1	73	FEMALE	unknow	Stage IIIA	T2	M0	N2
TCGA-95-7567-01A	3.86831		11.957	4.559		252	135		TCGA-49-4506	999	1	68	FEMALE	unknow	Stage IIB	T2	M0	N1
TCGA-44-7670-01A	4.53349		9.509	4.217		187	219		TCGA-91-6847	842	0	62	FEMALE	unknow	Stage IB	T2	MX	N0
TCGA-44-6777-11A	3.8844		15.854	1.404		186	156		TCGA-73-4659	711	1	66	MALE	unknow	Stage IIIA	T2	M0	N2
TCGA-55-6979-11A	3.87802		10.431	5.491		125	126		TCGA-55-A48Y	630	0	69	MALE	unknow	Stage IIA	T2b	M0	N0
TCGA-44-3396-11A	3.97218		10.013	10.363		170	65		TCGA-50-5049	2146	0	70	MALE	unknow	Stage IA	T2	M0	N0
TCGA-NJ-A7XG-01A	4.71561		10.552	15.537		105	121		TCGA-44-3396	411	0	74	FEMALE	unknow	Stage IIIA	T2	M0	N2
TCGA-44-8117-01A	3.57902		13.465	13.332		224	103		TCGA-05-4405	610	0	74	FEMALE	unknow	Stage IB	T2	M0	N0
TCGA-62-8402-01A	4.20639		12.245	7.689		162	74		TCGA-78-8662	3361	1	53	FEMALE	unknow	Stage IB	T2	M0	N0
TCGA-49-4507-01A	3.80602			1.473			87		TCGA-50-8460	829	0	74	MALE	unknow	Stage IA	T1a	M0	N0
TCGA-J2-A4AD-01A	4.29299			9.577			175		TCGA-55-8087	462	0	59	FEMALE	unknow	Stage IB	T2a	MX	N0
TCGA-55-A490-01A	4.51898			4.736			155		TCGA-MP-A4TA	950	1	75	FEMALE	unknow	Stage IA	T1	M0	N0
TCGA-67-3770-01A	4.59988			3.224			147		TCGA-55-7815	773	0	76	MALE	unknow	Stage IB	T2a	MX	N0
TCGA-55-A48Y-01A	3.10088			14.071			158		TCGA-55-8096	719	1	67	FEMALE	unknow	Stage IB	T2a	MX	N0
TCGA-44-3918-01A	3.90307			0.72			178		TCGA-NJ-A55R	603	0	67	MALE	unknow	Stage IA	T1b	MX	N0
TCGA-05-4249-01A	3.96283			5.333			96		TCGA-91-7771	492	0	62	MALE	unknow	Stage IIB	T3	MX	N0
TCGA-67-4679-01B	4.22892			10.174			215		TCGA-69-7760	202	0	73	MALE	unknow	Stage IIB	T3	M0	N0
TCGA-49-6742-11A	3.49911			5.706			80		TCGA-44-5644	498	0	51	FEMALE	unknow	Stage IB	T2a	unknow	N0
TCGA-55-A494-01A	4.00946			5.208			150		TCGA-69-7973	230	0	42	FEMALE	unknow	Stage IB	T2a	M0	N0
TCGA-64-5778-01A	4.69508			-0.012			200		TCGA-44-6145	328	0	62	FEMALE	unknow	Stage IA	T1	M0	N0
TCGA-50-5931-11A	4.16224			5.637			24		TCGA-64-1676	1728	0	58	MALE	unknow	Stage IA	T1a	M0	N0
TCGA-49-AARQ-01A	4.99633			11.623			149		TCGA-97-7553	1870	0	58	FEMALE	unknow	Stage IA	T1	MX	N0
TCGA-95-8494-01A	3.42911			6.14			145		TCGA-55-8511	552	0	73	FEMALE	unknow	Stage IB	T2a	MX	N0
TCGA-55-7726-01A	3.62999			2.631			121		TCGA-MP-A4TF	336	1	58	FEMALE	unknow	Stage IIA	T2b	M0	N0
TCGA-44-6147-11A	4.21738			3.485			218		TCGA-55-8204	515	0	87	FEMALE	unknow	Stage IB	T2a	MX	N0
TCGA-78-8660-01A	4.1135			4.968			200		TCGA-55-8616	48	0	58	FEMALE	unknow	Stage IB	T2a	M0	N0
TCGA-49-4490-01A	4.13687			15.103			245		TCGA-86-8281	0	0	75	MALE	unknow	Stage IA	T1	M0	NX
TCGA-J2-8194-01A	3.82571			10.488			167		TCGA-55-7574	995	1	64	FEMALE	unknow	Stage IB	T2a	M0	N0
TCGA-44-2659-01A	5.13124			3.023			67		TCGA-L9-A743	664	0	56	MALE	unknow	Stage IIA	T2a	M0	N1
TCGA-78-7633-01A	4.12144			10.579			88		TCGA-73-4670	131	0	69	FEMALE	unknow	Stage IV	T2	M1	N0
TCGA-55-8299-01A	4.08885			6.254			59		TCGA-50-5066	944	0	72	MALE	unknow	Stage IB	T2	M0	N0
TCGA-67-6217-01A	4.83292			20.442			187		TCGA-75-5126		0	unknow	FEMALE	unknow	Stage IIIA	T3	M0	N2
TCGA-67-3774-01A	4.67374			6.109			130		TCGA-55-6543	435	0	60	FEMALE	unknow	Stage IA	T1b	MX	N0
TCGA-MP-A4T6-01A	4.6549			6.613			7		TCGA-55-A48Z	651	0	60	FEMALE	unknow	Stage IIIB	T1a	MX	N3
TCGA-50-5942-01A	4.05887			10.929			79		TCGA-L4-A4E5	578	0	48	FEMALE	unknow	Stage I	T1	M0	N0
TCGA-55-A48Z-01A	4.71894			8.001			158		TCGA-49-4505	428	1	61	FEMALE	unknow	Stage IIB	T2	M0	N1
TCGA-99-AA5R-01A	4.61558			15.495			93		TCGA-69-7980	411	0	70	FEMALE	unknow	Stage I	T1b	M0	N0
TCGA-86-8280-01A	5.12872			5.263			83		TCGA-55-7725	442	0	68	FEMALE	unknow	Stage IA	T1a	MX	N0
TCGA-49-6761-11A	4.09168			10.871			133		TCGA-78-7162	3169	1	75	MALE	unknow	Stage IA	T1	M0	N0
TCGA-83-5908-01A	3.88413			6.178			87		TCGA-80-5608		0	unknow	FEMALE	unknow	Stage IA	T1	M0	N0
TCGA-78-7146-01A	3.63204			8.339			187		TCGA-78-7159	1221	0	60	FEMALE	unknow	Stage IA	T1	M0	NX
TCGA-95-7948-01A	3.88912			7.157			295		TCGA-MP-A4TI	429	1	72	MALE	unknow	Stage IIA	T2a	M0	N1
TCGA-55-7570-01A	3.65056			7.649			63		TCGA-78-7542	321	1	56	MALE	unknow	Stage IB	T2	M0	N0
TCGA-50-5072-01A	3.434			7.597			70		TCGA-91-6836	417	0	52	FEMALE	unknow	Stage IB	T2	MX	N0
TCGA-91-8499-01A	3.63324			0.188			69		TCGA-78-7537	1622	1	72	MALE	unknow	Stage IB	T2	M0	N0
TCGA-49-AAQV-01A	4.15086			7.972			202		TCGA-78-8660	321	1	69	MALE	unknow	Stage IIB	T2	M0	N1
TCGA-86-8671-01A	4.6667			13.476			191		TCGA-49-AARQ	6732	0	41	FEMALE	unknow	Stage I	T2	MX	N0
TCGA-91-6829-01A	3.85875			4.811			105		TCGA-05-4415	91	1	57	MALE	unknow	Stage IIIB	T4	M0	N2
TCGA-05-5428-01A	3.15668			2.583			141		TCGA-86-A4JF	536	0	56	MALE	unknow	Stage IIB	T3	M0	N0
TCGA-91-8497-01A	4.81765			1.826			139		TCGA-86-7701	474	0	66	MALE	unknow	Stage IV	T2	M1	N0
TCGA-78-7145-01A	3.57881			12.754			157		TCGA-44-3918	197	0	60	FEMALE	unknow	Stage IA	T1	M0	N0
TCGA-69-7973-01A	3.41899			1.617			113		TCGA-50-6597	1268	1	79	FEMALE	unknow	Stage IB	T2	M0	N0
TCGA-50-5936-11A	3.79234			0.837			199		TCGA-86-8280	701	0	54	FEMALE	unknow	Stage IIA	T2b	M0	N0
TCGA-80-5611-01A	4.12305			6.243			114		TCGA-44-2666	97	1	43	MALE	unknow	Stage IB	T2	M0	N0
TCGA-91-6849-01A	4.27743			10.984			157		TCGA-78-7154	593	1	72	MALE	unknow	Stage IIIA	T3	M0	N2
TCGA-49-AAR9-01A	4.00868			8.428			179		TCGA-55-A491	626	0	81	FEMALE	unknow	Stage IA	T1b	MX	N0
TCGA-86-8669-01A	5.21476			6.255			42		TCGA-05-4390	1126	0	58	FEMALE	unknow	Stage IB	T2	M0	N0
TCGA-86-8279-01A	4.46467			7.57			179		TCGA-05-4382	607	0	68	MALE	unknow	Stage IB	T2	M0	N0
TCGA-75-6206-01A	4.34554			4.217			102		TCGA-55-8206	888	0	56	MALE	unknow	Stage IA	T1b	M0	N0
TCGA-75-6214-01A	3.44583			14.201			159		TCGA-55-7576	670	0	54	MALE	unknow	Stage IB	T2a	M0	N0
TCGA-49-6744-01A	3.61468			2.717			166		TCGA-55-8506	11	0	62	FEMALE	unknow	Stage IIB	T3	MX	N0
TCGA-64-1680-01A	4.19003			3.19			89		TCGA-50-5930	282	1	47	MALE	unknow	Stage IIIA	T2	M0	N2
TCGA-55-8091-01A	4.27308			8.324			169		TCGA-05-4403	578	0	76	MALE	unknow	Stage IB	T2	M0	N0
TCGA-44-5645-11A	4.31869			3.17			110		TCGA-55-7911	537	0	70	FEMALE	unknow	Stage IA	T1a	MX	N0
TCGA-44-A47B-01A	4.33015			4.714			166		TCGA-78-7143	4961	1	62	FEMALE	unknow	Stage IB	T2	M0	N0
TCGA-73-4676-01A	3.29165			0.644			197		TCGA-62-A46P	594	1	65	MALE	unknow	Stage IB	T2	M0	N0
TCGA-55-6982-01A	3.65726			7.302			138		TCGA-95-8494	84	0	67	MALE	unknow	Stage IIA	T2a	M0	N1
TCGA-4B-A93V-01A	3.9901			16.225			21		TCGA-35-5375	264	0	61	MALE	unknow	Stage IIIA	T2	M0	N2
TCGA-62-A46Y-01A	4.02736			7.605			104		TCGA-78-7163	6812	0	60	MALE	unknow	Stage IB	T2	M0	N0
TCGA-78-7160-01A	3.38973			11.824			99		TCGA-05-4417	455	0	51	FEMALE	unknow	Stage IB	T2	M0	N0
TCGA-44-2656-01A	3.6621			13.599			223		TCGA-91-6828	323	0	70	MALE	unknow	Stage IA	T1a	M0	N0
TCGA-75-7025-01A	4.62628			6.608			130		TCGA-44-A47A	466	0	78	FEMALE	unknow	Stage IB	T2a	MX	N0
TCGA-L4-A4E5-01A	4.41563			19.13			189		TCGA-L9-A443	193	1	63	FEMALE	unknow	Stage IA	T1a	MX	N0
TCGA-50-5051-01A	3.59017			-1.331			186		TCGA-86-A4D0	116	1	48	MALE	unknow	Stage IIA	T2b	M0	N0
TCGA-64-1681-01A	4.10147			3.262			48		TCGA-44-A479	392	0	73	FEMALE	unknow	Stage IB	T2	MX	N0
TCGA-78-7161-01A	3.36053			3.33			69		TCGA-97-A4LX	614	0	81	MALE	unknow	Stage IB	T2a	M0	N0
TCGA-05-4426-01A	5.34564			4.962			174		TCGA-49-4486	2318	1	72	MALE	unknow	Stage IA	T1	M0	N0
TCGA-50-5049-01A	3.79296			8.198			101		TCGA-50-5932	1235	1	75	MALE	unknow	Stage IIB	T2	M0	N1
TCGA-44-6145-11A	4.31803			17.539			95		TCGA-86-8073	740	0	58	MALE	unknow	Stage IB	T2a	M0	N0
TCGA-44-8120-01A	4.12724			11.535			118		TCGA-55-A494	481	0	61	FEMALE	unknow	Stage IB	T2a	MX	N0
TCGA-91-6836-11A	4.04624			6.507			138		TCGA-69-7765	165	0	56	MALE	unknow	unknow	T4	MX	N0
TCGA-86-7713-01A	3.83532			3.276			204		TCGA-86-8672	19	1	59	MALE	unknow	Stage IIB	T3	M0	N0
TCGA-67-3773-01A	4.66462			9.75			192		TCGA-49-4488	869	1	74	FEMALE	unknow	Stage IA	T1	MX	N0
TCGA-44-A479-01A	3.92773			8.759			89		TCGA-55-7903	567	0	64	MALE	unknow	Stage IA	T1b	MX	N0
TCGA-50-8460-01A	4.18977			9.929			193		TCGA-MP-A4T2	1136	1	71	MALE	unknow	Stage IA	T1	M0	N0
TCGA-05-4422-01A	3.81629			4.364			77		TCGA-49-4487	855	1	72	FEMALE	unknow	Stage IA	T1	M0	N0
TCGA-05-4390-01A	3.86786			13.271			210		TCGA-99-8033	656	1	74	FEMALE	unknow	Stage IV	TX	M1	NX
TCGA-91-6830-01A	4.06658			10.628			169		TCGA-50-5068	1499	1	59	FEMALE	unknow	Stage IIB	T2	MX	N1
TCGA-50-5068-01A	3.54776			7.491			128		TCGA-55-6978	176	1	81	MALE	unknow	Stage IIA	T2b	MX	N0
TCGA-44-7669-01A	4.12376			4.361			148		TCGA-91-A4BC	44	0	59	MALE	unknow	Stage IIA	T2b	MX	N0
TCGA-50-5066-01A	3.70793			3.074			133		TCGA-49-4490	385	1	45	FEMALE	unknow	Stage IIIA	T3	M0	N2
TCGA-64-5815-01A	3.79293			13.609			193		TCGA-86-7955	508	0	62	MALE	unknow	Stage IB	T2a	M0	N0
TCGA-50-5939-01A	4.32773			5.783			107		TCGA-05-4430	761	0	59	FEMALE	unknow	Stage IB	T2	M0	N0
TCGA-MP-A4TA-01A	4.50864			17.661			102		TCGA-44-3398	253	0	77	FEMALE	unknow	Stage IA	T1b	M0	N0
TCGA-97-A4M1-01A	4.94364			8.53			91		TCGA-49-4507	268	1	73	FEMALE	unknow	Stage IIIA	T3	M0	N1
TCGA-44-5645-01B	2.98174			2.452			69		TCGA-97-A4M5	634	0	83	MALE	unknow	Stage IA	T1b	M0	N0
TCGA-64-1677-01A	4.56852			5.403			84		TCGA-49-6745	522	0	82	MALE	unknow	Stage IIIA	T2a	M0	N2
TCGA-44-2662-01A	3.29709			11.391			120		TCGA-86-8674	405	0	50	MALE	unknow	Stage IIA	T2a	M0	N1
TCGA-44-6775-01A	3.22649			7.542			173		TCGA-05-4384	426	0	66	MALE	unknow	Stage IIIA	T2	M0	N2
TCGA-38-4632-01A	3.80264			3.859			126		TCGA-78-7147	586	1	67	FEMALE	unknow	Stage IIB	T2	M0	N1
TCGA-55-8092-01A	4.89814			12.758			85		TCGA-93-7347	297	0	76	FEMALE	unknow	Stage IA	T1a	MX	N0
TCGA-50-5946-02A	3.97463			17.686			111		TCGA-49-4514	1700	0	79	FEMALE	unknow	Stage IA	T1	M0	N0
TCGA-MP-A4TI-01A	4.06399			4.975			56		TCGA-MN-A4N1	827	0	60	MALE	unknow	Stage IIA	T2a	M0	N1
TCGA-05-4418-01A	4.33633			10.04			246		TCGA-J2-A4AD	550	1	61	FEMALE	unknow	Stage IA	T1a	MX	N0
TCGA-MN-A4N4-01A	4.3374			8.976			211		TCGA-78-7160	678	0	61	MALE	unknow	Stage IV	T4	M1	N2
TCGA-55-8507-01A	4.28792			5.3			177		TCGA-05-4397	731	1	65	MALE	unknow	Stage IIB	T2	M0	N1
TCGA-86-8668-01A	4.4844			5.531			80		TCGA-91-8497	434	1	75	FEMALE	unknow	Stage IA	T1a	MX	N0
TCGA-05-5425-01A	4.65319			2.776			143		TCGA-55-7283	609	0	76	FEMALE	unknow	Stage IIIA	T3	MX	N2
TCGA-49-4510-01A	4.32548			13.561			138		TCGA-05-4244	0	0	70	MALE	unknow	Stage IV	T2	M1	N2
TCGA-55-6979-01A	3.66105			0.097			245		TCGA-91-6848	224	0	59	MALE	unknow	Stage IIIA	T2	MX	N2
TCGA-78-7158-01A	4.0159			9.26			127		TCGA-MP-A4TD	307	1	71	MALE	unknow	Stage IIIA	T2	M0	N2
TCGA-44-6775-01C	2.80089			3.419			186		TCGA-55-8620	375	1	60	MALE	unknow	Stage IV	T1a	M1b	N1
TCGA-97-8547-01A	3.86216			11.999			174		TCGA-97-7547	1965	0	67	FEMALE	unknow	Stage IB	T2	MX	N0
TCGA-78-7153-01A	3.31299			10.994			76		TCGA-44-6777	987	1	85	FEMALE	unknow	Stage IB	T2	MX	NX
TCGA-35-4122-01A	3.71292			10.777			177		TCGA-38-4629	864	1	68	MALE	unknow	Stage IIB	T3	M0	N0
TCGA-44-3918-01B	3.25786			10.626			222		TCGA-55-8097	476	0	60	FEMALE	unknow	Stage IA	T1a	MX	N0
TCGA-49-AARE-01A	4.10167			2.249			139		TCGA-78-8648	1209	1	58	FEMALE	unknow	Stage IIB	T3	M0	N0
TCGA-75-5126-01A	3.72339			0.615			82		TCGA-75-5125		0	unknow	MALE	unknow	Stage IIB	T2	M0	N1
TCGA-49-6761-01A	3.91115			8.233			126		TCGA-95-7944	21	0	71	MALE	unknow	Stage IA	T1a	M0	N0
TCGA-91-7771-01A	3.82065			1.045			147		TCGA-44-6147	441	0	67	FEMALE	unknow	Stage IA	T1b	M0	NX
TCGA-69-7980-01A	4.42229			4.866			124		TCGA-55-7727	119	0	70	MALE	unknow	Stage IIIA	T1a	MX	N2
TCGA-69-8253-01A	3.99247			1.491			179		TCGA-95-7039	34	0	54	FEMALE	unknow	Stage IIB	T3	MX	N0
TCGA-95-7947-01A	4.12579			5.001			115		TCGA-55-6975	118	1	61	MALE	unknow	Stage IIB	T2	M0	N1
TCGA-49-4490-11A	3.70239			14.795			136		TCGA-05-4433	730	0	82	MALE	unknow	Stage IB	T2	M0	N0
TCGA-62-8394-01A	4.27006			6.056			115		TCGA-05-4427	791	0	65	FEMALE	unknow	Stage IIB	T2	M0	N1
TCGA-55-8616-01A	4.18102			-3.27			45		TCGA-86-7711	630	0	70	MALE	unknow	Stage IIA	T2a	M0	N1
TCGA-49-6743-01A	3.79207			16.592			166		TCGA-44-2661	446	0	69	FEMALE	unknow	Stage IA	T1	M0	N0
TCGA-49-AAR4-01A	4.35538			1.537			118		TCGA-55-6981	1379	1	53	FEMALE	unknow	Stage IIIA	T1	M0	N2
TCGA-38-4625-01A	3.52932			10.92			204		TCGA-MP-A4TH	446	0	70	FEMALE	unknow	Stage IA	T1a	M0	N0
TCGA-75-6205-01A	3.78191			12.418			184		TCGA-55-8299	469	1	61	FEMALE	unknow	Stage IA	T1b	MX	N0
TCGA-05-4417-01A	3.84408			19.809			130		TCGA-L4-A4E6	435	0	67	MALE	unknow	Stage IA	T1	M0	N0
TCGA-50-5045-01A	4.17563			4.75			81		TCGA-44-A47F	337	0	74	MALE	unknow	Stage IIB	T2b	M0	N1
TCGA-97-A4M2-01A	4.46149			1.103			182		TCGA-55-7913	561	1	61	FEMALE	unknow	Stage IA	T1b	MX	N0
TCGA-97-A4M3-01A	4.34638			9.331			183		TCGA-38-4628	1492	1	65	FEMALE	unknow	Stage IIB	T2	M0	N1
TCGA-44-2668-01A	3.31243			6.987			179		TCGA-67-6215	174	0	52	FEMALE	unknow	Stage IB	T2a	M0	N0
TCGA-71-8520-01A	3.87018			1.388			69		TCGA-NJ-A7XG	617	0	49	MALE	unknow	Stage IIIA	T4	M0	N1
TCGA-75-5125-01A	4.07243			2.401			150		TCGA-67-3772	573	0	82	FEMALE	unknow	Stage IB	T2	M0	N0
TCGA-49-4512-01A	4.0891			5.958			153		TCGA-S2-AA1A	513	0	68	FEMALE	unknow	Stage IA	T1b	M0	N0
TCGA-86-7711-01A	4.30602			9.178			165		TCGA-49-6767	677	0	46	FEMALE	unknow	Stage IIB	T3	MX	N0
TCGA-44-2656-01B	2.69824			3.228			186		TCGA-55-6980	2109	0	56	MALE	unknow	Stage IA	T1	M0	N0
TCGA-L4-A4E6-01A	4.00841			2.65			87		TCGA-44-6144	407	0	58	MALE	unknow	Stage IA	T1a	M0	N0
TCGA-49-AAR0-01A	4.37826			4.685			180		TCGA-44-5645	383	0	61	FEMALE	unknow	Stage IA	T1	unknow	NX
TCGA-50-7109-01A	3.95826			12.572			109		TCGA-MP-A4T7	167	1	75	FEMALE	unknow	Stage IV	T2	M1	N0
TCGA-L9-A50W-01A	4.69126			8.38			122		TCGA-62-A46V	2199	0	78	FEMALE	unknow	Stage IB	T2	M0	N0
TCGA-49-6745-11A	3.65486			2.02			122		TCGA-44-6774	361	0	56	FEMALE	unknow	Stage IIIA	T1	M0	N2
TCGA-80-5607-01A	4.03417			2.336			119		TCGA-55-8621	515	0	75	FEMALE	unknow	Stage IA	T1a	MX	N0
TCGA-55-8094-01A	4.40427			12.664			75		TCGA-05-4396	303	1	76	MALE	unknow	Stage IIIB	T4	M0	N1
TCGA-05-4430-01A	3.35884			6.915			25		TCGA-55-7573	487	0	72	FEMALE	unknow	Stage IA	T1b	MX	N0
TCGA-91-A4BD-01A	4.22852			4.121			212		TCGA-49-AARR	4992	0	68	MALE	unknow	Stage IA	T1	MX	N0
TCGA-78-7149-01A	3.67113			14.729			84		TCGA-97-A4M3	540	0	69	FEMALE	unknow	Stage IA	T1b	M0	N0
TCGA-55-7724-01A	2.76699			2.072			157		TCGA-49-AARO	3759	0	39	FEMALE	unknow	Stage IA	T1a	MX	N0
TCGA-50-6593-01A	3.79424			11.664			196		TCGA-91-6830	60	0	65	FEMALE	unknow	Stage IIA	T1	MX	N1
TCGA-86-8674-01A	4.31337			4.059			237		TCGA-38-6178	448	0	70	FEMALE	unknow	Stage IIIA	T2b	unknow	N2
TCGA-49-4505-01A	3.9793			3.436			167		TCGA-55-8091	600	0	74	MALE	unknow	Stage IB	T2	MX	N0
TCGA-05-5420-01A	3.26471			6.954			241		TCGA-55-8507	418	0	53	MALE	unknow	Stage IA	T1a	MX	N0
TCGA-55-6983-01A	3.57147			9.586			74		TCGA-75-7030		0	unknow	MALE	unknow	Stage IIB	T3	M0	N0
TCGA-44-8119-01A	4.09678			7.949			187		TCGA-86-A456	405	0	78	FEMALE	unknow	Stage IA	T1a	M0	N0
TCGA-55-6971-11A	4.00195			-1.979			90		TCGA-55-A492	596	0	70	FEMALE	unknow	Stage IA	T1a	MX	N0
TCGA-55-7994-01A	5.06757			7.47			91		TCGA-64-1678	1189	0	70	FEMALE	unknow	unknow	T2b	M0	N0
TCGA-55-8508-01A	4.35101			10.07			92		TCGA-62-8399	2696	0	62	MALE	unknow	Stage IIIA	T2	M0	N2
TCGA-73-7499-01A	4.42093			1.451			156		TCGA-55-6985	1233	0	58	FEMALE	unknow	Stage IB	T2	MX	N0
TCGA-50-5933-01A	3.94175			19.054			40		TCGA-44-8120	260	0	58	MALE	unknow	Stage IB	T2a	M0	N0
TCGA-55-6970-11A	4.24769			13.941			125		TCGA-50-5935	653	1	86	FEMALE	unknow	Stage IA	T1	M0	N0
TCGA-NJ-A4YI-01A	4.03956			9.058			164		TCGA-50-5044	624	1	72	FEMALE	unknow	Stage IIIB	T4	M0	N1
TCGA-55-7573-01A	4.7288			1.382			102		TCGA-55-8085	904	0	64	MALE	unknow	Stage IA	T1b	M0	N0
TCGA-75-7030-01A	4.09169			9.025			150		TCGA-L9-A444	307	0	60	FEMALE	unknow	Stage IA	T1a	MX	N0
TCGA-91-A4BC-01A	4.43585			5.087			84		TCGA-55-8615	446	0	67	MALE	unknow	Stage IIIA	T3	MX	N2
TCGA-78-7220-01A	3.15993			6.884			182		TCGA-97-A4M0	652	0	60	FEMALE	unknow	Stage IB	T2a	M0	N0
TCGA-05-4382-01A	4.33943			17.803			134		TCGA-95-7562	87	1	71	MALE	unknow	Stage IIA	T2a	M0	N1
TCGA-75-7031-01A	3.49062			4.986			166		TCGA-38-4626	2595	0	57	FEMALE	unknow	unknow	T2b	M0	N0
TCGA-86-8278-01A	4.14514			6.831			150		TCGA-67-6216	141	0	57	FEMALE	unknow	Stage IA	T1a	M0	N0
TCGA-NJ-A55R-01A	4.74313			2.125			146		TCGA-75-6203		0	unknow	FEMALE	unknow	Stage IIIA	T2	M0	N2
TCGA-91-8496-01A	3.75953			4.094			174		TCGA-67-3773	427	0	84	FEMALE	unknow	Stage IB	T2	M0	N0
TCGA-44-2655-11A	4.21919			7.07			162		TCGA-78-7161	215	0	69	FEMALE	unknow	Stage IIB	T3	M0	N0
TCGA-MP-A4TJ-01A	4.15069			3.92			142		TCGA-NJ-A4YQ	886	0	69	FEMALE	unknow	Stage IA	T1b	M0	N0
TCGA-69-7765-01A	3.56496			13.003			196		TCGA-50-5072	250	1	74	MALE	unknow	Stage IIIA	T2	M0	N2
TCGA-64-5775-01A	3.878			7.083			209		TCGA-50-5931	434	1	75	FEMALE	unknow	Stage IB	T2	M0	N0
TCGA-44-7661-01A	3.75655			7.658			174		TCGA-49-AARN	1135	1	56	FEMALE	unknow	Stage IA	T1	MX	N0
TCGA-49-4486-01A	3.60393			2.902			101		TCGA-64-1681	1167	1	61	FEMALE	unknow	Stage IA	T1	M0	N0
TCGA-75-6211-01A	3.26742			5.425			114		TCGA-99-7458	392	0	74	FEMALE	unknow	Stage IIIA	T4	M0	N0
TCGA-05-4427-01A	3.79606			8.3			103		TCGA-35-4122	225	0	69	MALE	unknow	Stage IA	T1	M0	N0
TCGA-MP-A4TE-01A	3.52935			5.606			24		TCGA-44-7672	418	0	52	FEMALE	unknow	Stage IA	T1b	M0	N0
TCGA-38-7271-01A	3.92773			15.711			253		TCGA-44-7662	218	0	61	MALE	unknow	Stage IB	T2a	MX	N0
TCGA-62-8399-01A	4.51939			11.069			207		TCGA-86-7714	625	1	61	FEMALE	unknow	Stage IIIA	T1b	M0	N2
TCGA-49-AAR2-01A	5.02236			0.468			116		TCGA-97-7552	1932	0	70	MALE	unknow	Stage IB	T2	MX	N0
TCGA-86-7953-01A	3.71772			2.398			140		TCGA-44-5643	417	0	53	MALE	unknow	Stage IIIA	T2b	M0	N2
TCGA-69-8254-01A	4.50898			3.97			156		TCGA-75-7025		0	unknow	MALE	unknow	Stage IB	T2	M0	N0
TCGA-86-8055-01A	3.94646			3.027			141		TCGA-78-8655	2360	0	77	FEMALE	unknow	Stage IA	T1	M0	N0
TCGA-44-2665-11A	3.81177			3.614			178		TCGA-97-7937	564	0	65	MALE	unknow	Stage IB	T2a	MX	N0
TCGA-55-5899-01A	3.85288						230		TCGA-64-1679	1686	0	58	FEMALE	unknow	Stage IIIA	T1	M0	N2
TCGA-78-8655-01A	4.36241						61		TCGA-86-A4P8	431	0	59	FEMALE	unknow	Stage IIIA	T1b	MX	N2
TCGA-05-4420-01A	4.04838						141		TCGA-55-8205	599	0	76	FEMALE	unknow	Stage IIA	T2b	M0	N0
TCGA-49-AARN-01A	4.72446						72		TCGA-44-2668	246	0	51	MALE	unknow	Stage IB	T2	M0	N0
TCGA-49-6745-01A	2.79411						164		TCGA-NJ-A4YP	50	0	52	MALE	unknow	Stage IB	T2a	M0	N0
TCGA-38-4625-11A	4.16373						116		TCGA-49-4494	1081	1	77	MALE	unknow	Stage IIIA	T3	M0	N2
TCGA-55-8505-01A	3.86163						85		TCGA-49-AAR9	260	1	61	MALE	unknow	Stage IIB	T3	MX	N0
TCGA-99-8028-01A	4.54519						182		TCGA-38-4625	2973	0	66	FEMALE	unknow	Stage IB	T2a	M0	N0
TCGA-38-6178-01A	4.0996						219		TCGA-44-7661	366	0	69	FEMALE	unknow	Stage IB	T2a	M0	N0
TCGA-55-6987-01A	3.77572						32		TCGA-55-7726	652	0	72	FEMALE	unknow	Stage IA	T1b	MX	N0
TCGA-49-4494-01A	3.59946						111		TCGA-75-6205		1	unknow	FEMALE	unknow	Stage IB	T2a	M0	N0
TCGA-55-6543-01A	4.345						150		TCGA-55-6972	1632	1	72	MALE	unknow	Stage IB	T2	M0	N0
TCGA-64-1678-01A	3.58271						89		TCGA-86-8359	444	1	52	MALE	unknow	Stage IIIA	T3	M0	N2
TCGA-91-6835-01A	3.99753						44		TCGA-50-6673	22	1	84	FEMALE	unknow	Stage I	T1	M0	N0
TCGA-S2-AA1A-01A	4.54548						77		TCGA-44-3917	392	0	33	FEMALE	unknow	Stage IB	T2	M0	N0
TCGA-69-7761-01A	3.63194						95		TCGA-95-7567	163	0	61	MALE	unknow	Stage IIB	T2b	M0	N1
TCGA-86-8672-01A	4.72067						179		TCGA-64-1677	628	1	77	FEMALE	unknow	Stage IIIA	T2	M0	N2
TCGA-44-5644-01A	4.76894						120		TCGA-50-5942	883	0	67	FEMALE	unknow	Stage IA	T1	M0	N0
TCGA-49-4506-01A	3.43272						141		TCGA-38-4627	1147	1	64	FEMALE	unknow	Stage IIA	T1b	M0	N1
TCGA-MP-A4SV-01A	4.22104						68		TCGA-86-8055	124	1	79	MALE	unknow	Stage IIA	T2a	M0	N1
TCGA-53-7626-01A	3.43134						122		TCGA-55-A4DF	440	1	88	MALE	unknow	Stage IA	T1b	MX	N0
TCGA-91-6847-11A	4.11743						175		TCGA-44-2664	383	0	66	FEMALE	unknow	Stage IA	T1	M0	N0
TCGA-MN-A4N1-01A	4.02438						123		TCGA-44-A47B	287	0	79	MALE	unknow	Stage IB	T2a	M0	N0
TCGA-91-6835-11A	4.06291						110		TCGA-62-A46R	1725	1	54	FEMALE	unknow	Stage IB	T2	M0	N0
TCGA-35-4123-01A	3.80644						117		TCGA-71-8520	210	1	60	FEMALE	unknow	Stage IB	T2	M0	N0
TCGA-55-6983-11A	3.75762						94		TCGA-80-5611		0	unknow	MALE	unknow	Stage IB	T2	M0	N0
TCGA-55-8621-01A	4.15003						163		TCGA-05-4250	121	1	79	FEMALE	unknow	Stage IIIA	T3	M0	N1
TCGA-69-A59K-01A	4.50954						153		TCGA-78-7158	179	1	59	FEMALE	unknow	Stage IIIB	T4	M0	N2
TCGA-49-4501-01A	4.02376						137		TCGA-53-7813	424	0	51	FEMALE	unknow	Stage IIIB	T4	M0	N0
TCGA-44-2655-01A	4.1348						178		TCGA-55-6970	464	1	67	FEMALE	unknow	Stage IIIA	T2	MX	N2
TCGA-05-4434-01A	3.81908						118		TCGA-73-A9RS	340	1	41	MALE	unknow	Stage IIB	T3	M0	N0
TCGA-78-7148-01A	3.58679						148		TCGA-69-7764	414	0	75	MALE	unknow	Stage IA	T1b	M0	N0
TCGA-44-6145-01A	4.26894						140		TCGA-55-8094	541	0	51	MALE	unknow	Stage IV	T2b	M1b	N0
TCGA-55-8615-01A	4.42067						128		TCGA-95-A4VN	553	0	62	FEMALE	unknow	Stage IIA	T2a	M0	N1
TCGA-73-4676-11A	3.57773						166		TCGA-69-8254	409	0	85	MALE	unknow	unknow	T2b	unknow	unknow
TCGA-38-4626-01A	3.66239						211		TCGA-49-AAR3	1893	0	69	MALE	unknow	Stage IIB	T2	MX	N1
TCGA-50-5930-01A	4.02256						126		TCGA-49-4510	896	1	51	FEMALE	unknow	Stage IIB	T2	M0	N1
TCGA-55-6981-01A	3.52341						147		TCGA-55-7281	872	0	70	FEMALE	unknow	Stage IA	T1b	M0	N0
TCGA-55-6984-11A	3.9576						139		TCGA-69-7763	690	0	69	MALE	unknow	Stage IA	T1b	M0	N0
TCGA-62-A46R-01A	3.91696						135		TCGA-78-7148	626	1	71	MALE	unknow	Stage IIB	T2	M0	N1
TCGA-95-8039-01A	4.24369						223		TCGA-97-A4M7	629	0	74	MALE	unknow	Stage IA	T1b	M0	N0
TCGA-55-6986-11A	4.41283						137		TCGA-86-8668	423	0	61	FEMALE	unknow	Stage IA	T1b	M0	N0
TCGA-97-7554-01A	4.54174						138		TCGA-49-AAQV	677	1	63	FEMALE	unknow	Stage II	T1	MX	N1
TCGA-67-6216-01A	4.25178						149		TCGA-71-6725	256	0	48	FEMALE	unknow	Stage IB	T2	M0	N0
TCGA-MN-A4N5-01A	4.23766						92		TCGA-55-7570	824	0	60	MALE	unknow	Stage IA	T1a	MX	N0
TCGA-44-3398-11B	4.11496						146		TCGA-05-4402	244	1	57	FEMALE	unknow	Stage IV	T2	M1	NX
TCGA-93-8067-01A	3.68547						90		TCGA-67-4679	448	0	69	MALE	unknow	unknow	T3	M0	N0
TCGA-97-8176-01A	3.70242						196		TCGA-05-4422	365	0	68	MALE	unknow	Stage IB	T2	M0	N0
TCGA-55-A493-01A	4.45175						154		TCGA-55-7227	952	1	77	MALE	unknow	Stage IIIA	T3	MX	N1
TCGA-62-A46S-01A	4.82208						62		TCGA-55-1594	1178	0	68	MALE	unknow	Stage IIIA	T2	M0	N2
TCGA-55-6968-01A	3.67808						125		TCGA-49-AAR4	879	1	51	MALE	unknow	Stage IIIA	T2	MX	N2
TCGA-44-6147-01A	3.91185						119		TCGA-62-A46Y	414	1	70	FEMALE	unknow	Stage IIIA	T2	M0	N2
TCGA-55-8514-01A	4.58248						80		TCGA-62-A46S	1653	1	73	MALE	unknow	Stage IB	T2	M0	N0
TCGA-55-7911-01A	3.45619						65		TCGA-97-8177	499	0	59	FEMALE	unknow	Stage IB	T2a	M0	N0
TCGA-35-3615-01A	4.07471						147		TCGA-05-5425	882	0	68	MALE	unknow	Stage IIB	T2b	M0	N1
TCGA-73-4658-01A	3.37833						84		TCGA-49-6744	890	0	64	FEMALE	unknow	Stage IIA	T2a	MX	N1
TCGA-44-6778-01A	3.50558						115		TCGA-44-6778	1110	0	59	MALE	unknow	Stage IA	T1	MX	N0
TCGA-62-8397-01A	4.80673						136		TCGA-75-6206		0	unknow	MALE	unknow	Stage IB	T2	M0	N0
TCGA-50-6595-01A	3.85142						94		TCGA-80-5607		0	unknow	FEMALE	unknow	Stage IIB	T2	M0	N1
TCGA-L9-A444-01A	4.76172						138		TCGA-NJ-A4YF	2161	0	50	FEMALE	unknow	Stage IA	T1	M0	N0
TCGA-64-5779-01A	4.36514						97		TCGA-78-7220	807	1	53	FEMALE	unknow	Stage IIIA	T2	M0	N2
TCGA-44-7660-01A	3.36441						178		TCGA-50-6595	189	1	74	FEMALE	unknow	Stage IIIA	T2	M0	N2
TCGA-44-2666-01A	3.60818						188		TCGA-78-7167	2681	1	77	MALE	unknow	Stage IV	T2	M1	N0
TCGA-49-4512-11A	3.34821						113		TCGA-95-7948	133	0	42	FEMALE	unknow	Stage IB	T2a	M0	N0
TCGA-44-6146-11A	3.96027						122		TCGA-75-6207		1	unknow	MALE	unknow	Stage IIIA	T2	M0	N2
TCGA-44-6777-01A	3.65185						130		TCGA-05-4389	1369	0	70	MALE	unknow	Stage IA	T1	M0	N0
TCGA-73-4675-01A	4.00501						266		TCGA-05-5429	275	1	60	MALE	unknow	Stage IIIA	T3	M0	N2
TCGA-05-4410-01A	3.72096						105		TCGA-55-7907	343	1	77	MALE	unknow	Stage IIA	T2a	MX	N1
TCGA-55-7903-01A	4.13698						185		TCGA-67-3776	61	0	57	FEMALE	unknow	Stage IIB	T2	M0	N1
TCGA-97-7553-01A	3.75218						86		TCGA-73-4677	38	1	74	MALE	unknow	unknow	T2a	M0	N0
TCGA-78-7147-01A	4.66661						247		TCGA-75-5147		0	unknow	FEMALE	unknow	Stage IB	T2	M0	N0
TCGA-38-4627-11A	3.78401						165		TCGA-50-5045	2174	1	57	FEMALE	unknow	unknow	T2	M0	N1
TCGA-99-8033-01A	4.23406						178		TCGA-44-A4SU	409	1	67	FEMALE	unknow	Stage IA	T1a	MX	N0
TCGA-55-1594-01A	3.84385						105		TCGA-55-8301	534	0	58	MALE	unknow	Stage IB	T2a	MX	N0
TCGA-55-6980-01A	4.05373						168		TCGA-55-1596	2065	0	55	MALE	unknow	Stage IIB	T2	M0	N1
TCGA-95-A4VK-01A	4.15312						174		TCGA-55-A4DG	608	0	71	MALE	unknow	Stage IA	T1b	MX	N0
TCGA-55-8207-01A	4.5473						150		TCGA-49-AARE	1229	1	51	FEMALE	unknow	Stage IA	T1	MX	N0
TCGA-NJ-A55O-01A	4.33393						176		TCGA-50-6592	777	1	71	FEMALE	unknow	Stage IB	T2	M0	N0
TCGA-95-7043-01A	3.05307						180		TCGA-J2-A4AG	500	0	66	FEMALE	unknow	Stage IA	T1b	MX	N0
TCGA-44-7672-01A	4.20972						141		TCGA-67-3771	610	0	77	FEMALE	unknow	Stage IA	T1	M0	N0
TCGA-44-6146-01B	2.75103						97		TCGA-73-4662	912	0	65	FEMALE	unknow	Stage IA	T1	M0	N0
TCGA-67-3771-01A	3.96543						91		TCGA-05-5420	457	0	67	MALE	unknow	Stage IIIA	T2	M0	N2
TCGA-67-3772-01A	3.60512						175		TCGA-86-8056	139	0	63	FEMALE	unknow	Stage IIIA	T4	M0	N0
TCGA-97-A4M5-01A	4.01775						196		TCGA-J2-A4AE	671	0	77	FEMALE	unknow	Stage IA	T1a	MX	N0
TCGA-53-A4EZ-01A	5.21398						136		TCGA-44-7669	574	1	59	MALE	unknow	Stage IIA	T1b	MX	N1
TCGA-99-8032-01A	4.05233						117		TCGA-44-8119	285	0	73	MALE	unknow	Stage IIB	T3	M0	N0
TCGA-73-4670-01A	4.0221						134		TCGA-50-5941	567	0	55	FEMALE	unknow	Stage IIIA	T2a	M0	N2
TCGA-55-7576-01A	3.54019						67		TCGA-64-5781	1202	0	55	FEMALE	unknow	Stage IB	T2	M0	N0
TCGA-49-6743-11A	3.6948						166		TCGA-73-4666	800	0	52	FEMALE	unknow	Stage IV	T1	M1	N0
TCGA-J2-A4AE-01A	5.17306						224		TCGA-L9-A8F4	476	0	64	FEMALE	unknow	Stage IB	T2a	MX	N0
TCGA-93-7347-01A	3.97277						77		TCGA-69-8253	426	0	59	FEMALE	unknow	Stage IIA	T1a	MX	N1
TCGA-75-7027-01A	3.89939						66		TCGA-97-8552	626	0	55	FEMALE	unknow	Stage I	T1a	MX	N0
TCGA-62-A472-01A	3.58388						112		TCGA-44-6776	1938	0	60	FEMALE	unknow	Stage IA	T1	MX	N0
TCGA-78-7154-01A	2.96718						200		TCGA-L9-A5IP	58	1	40	FEMALE	unknow	Stage IV	T3	M1b	N2
TCGA-50-5044-01A	3.77024						190		TCGA-38-4630	1073	1	75	FEMALE	unknow	Stage IB	T2	M0	N0
TCGA-95-A4VP-01A	4.76362						177		TCGA-95-7947	40	0	67	MALE	unknow	Stage IA	T1a	M0	N0
TCGA-44-2661-01A	4.12794						117		TCGA-4B-A93V	254	0	52	FEMALE	unknow	Stage IA	T1b	M0	N0
TCGA-49-AARO-01A	4.60566						118		TCGA-86-8076	489	0	42	MALE	unknow	Stage IA	T1	M0	N0
TCGA-91-6831-01A	3.7505						191		TCGA-05-4410	0	0	62	MALE	unknow	Stage IB	T2	M0	N0
TCGA-55-6642-01A	3.79731						46		TCGA-62-A472	910	0	70	MALE	unknow	Stage IIB	T3	M0	N0
TCGA-86-8056-01A	4.39118						138		TCGA-55-6968	1293	1	61	MALE	unknow	Stage IV	T1	M1	N0
TCGA-L9-A5IP-01A	3.24222						76		TCGA-55-8514	520	0	70	FEMALE	unknow	Stage IB	T2a	MX	N0
TCGA-97-7546-01A	4.08018						85		TCGA-75-7031		0	unknow	FEMALE	unknow	Stage IB	T2	M0	N0
TCGA-97-7547-01A	3.38888						90		TCGA-62-8397	1289	0	70	FEMALE	unknow	Stage IIB	T3	M0	N0
TCGA-44-6776-11A	4.15973						97		TCGA-86-7953	591	0	69	FEMALE	unknow	Stage IA	T1b	M0	N0
TCGA-55-7914-01A	4.38442						30		TCGA-75-5146		0	unknow	MALE	unknow	Stage IB	T2	M0	N0
TCGA-78-7143-01A	4.33768						106		TCGA-44-A47G	351	0	73	FEMALE	unknow	Stage IA	T1	M0	N0
TCGA-97-A4M0-01A	4.59241						162		TCGA-86-8671	839	0	72	FEMALE	unknow	Stage IIB	T2b	M0	N1
TCGA-NJ-A55A-01A	4.5371						63		TCGA-86-8358	653	0	44	MALE	unknow	Stage IB	T2a	M0	N0
TCGA-55-8205-01A	3.87908						147		TCGA-05-4432	761	0	66	MALE	unknow	Stage IIB	T2	M0	N1
TCGA-05-4415-01A	3.17808						123		TCGA-86-8669	938	0	64	MALE	unknow	Stage IA	T1b	M0	N0
TCGA-97-7941-01A	4.70668						210		TCGA-95-A4VK	651	0	74	FEMALE	unknow	Stage IIIA	T2b	M0	N2
TCGA-86-8585-01A	4.23632						124		TCGA-44-7670	531	0	47	FEMALE	unknow	Stage IIA	T1b	M0	N1
TCGA-55-8203-01A	4.35482						163		TCGA-73-7499	715	0	81	FEMALE	unknow	Stage IB	T2a	M0	N0
TCGA-71-6725-01A	4.34983						203		TCGA-62-A46U	2067	0	71	FEMALE	unknow	Stage IIB	T2	M0	N1
TCGA-55-7816-01A	3.37075						145		TCGA-44-2657	400	0	74	FEMALE	unknow	Stage IB	T2	M0	NX
TCGA-55-6978-01A	3.69302						169		TCGA-97-8171	568	0	81	MALE	unknow	Stage IV	T2a	M1a	N2
TCGA-55-1592-01A	3.96926						90		TCGA-78-7633	994	0	67	MALE	unknow	Stage IB	T2	M0	N0
TCGA-97-8175-01A	3.84004						159		TCGA-64-5775	62	1	71	MALE	unknow	Stage IIIA	T4	M0	N0
TCGA-86-7954-01A	4.63233						190		TCGA-J2-8194	724	0	69	FEMALE	unknow	Stage IIB	T3	MX	N0
TCGA-78-8662-01A	5.01961						93		TCGA-78-7539	327	0	75	FEMALE	unknow	Stage IIA	T2b	M0	N0
TCGA-MP-A4TF-01A	5.23888						157		TCGA-91-6829	1258	1	78	MALE	unknow	Stage IB	T2	MX	N0
TCGA-MP-A4T7-01A	4.38348						81		TCGA-99-8028	1118	0	50	FEMALE	unknow	Stage IA	T1a	M0	N0
TCGA-44-5645-01A	3.65941						83		TCGA-78-7153	760	0	65	FEMALE	unknow	Stage IB	T2	M0	N0
TCGA-55-8506-01A	4.10292						205		TCGA-L9-A50W	442	1	75	MALE	unknow	Stage IIA	T1b	MX	N1
TCGA-50-6591-01A	4.4921						54		TCGA-50-6594	370	1	79	FEMALE	unknow	Stage IIIA	T3	M0	N2
TCGA-91-6831-11A	3.95195						70		TCGA-05-5428	670	0	57	MALE	unknow	Stage IIA	T1b	M0	N1
TCGA-78-7159-01A	3.93122						100		TCGA-55-5899	930	0	58	MALE	unknow	unknow	T1a	M0	N1
TCGA-69-7763-01A	4.17803						148		TCGA-44-7659	444	0	70	MALE	unknow	Stage IA	T1b	MX	N0
TCGA-55-8085-01A	4.8044						152		TCGA-55-7816	468	1	49	FEMALE	unknow	Stage IV	TX	MX	NX
TCGA-62-A471-01A	4.44947						142		TCGA-05-4425	669	0	70	FEMALE	unknow	Stage IV	T2	M1	N0
TCGA-91-6840-01A	3.7962						148		TCGA-44-2665	400	0	55	FEMALE	unknow	Stage IIB	T2	M0	N1
TCGA-44-3917-01B	2.543						116		TCGA-05-4424	913	0	70	MALE	unknow	Stage IIB	T3	M0	N0
TCGA-73-7498-01A	4.63182						163		TCGA-78-7156	976	1	62	MALE	unknow	Stage IV	T4	M1	N1
TCGA-55-8206-01A	4.56932						95		TCGA-49-4512	905	1	69	FEMALE	unknow	Stage IIIA	T2	MX	N2
TCGA-75-6207-01A	4.3217						145		TCGA-78-7536	244	1	69	MALE	unknow	Stage IIIA	T2	M0	N2
TCGA-97-8179-01A	4.86796						238		TCGA-97-8175	551	0	55	FEMALE	unknow	Stage IB	T2a	M0	N0
TCGA-91-6828-11A	4.35527						146		TCGA-49-4501	1421	1	67	FEMALE	unknow	Stage IB	T2	M0	N0
TCGA-50-8459-01A	4.30372						171		TCGA-53-7626	929	1	76	FEMALE	unknow	Stage IIA	T1	M0	N1
TCGA-50-6590-01A	4.27747						121		TCGA-55-6984	760	1	71	FEMALE	unknow	Stage IIB	T2	M0	N1
TCGA-49-6742-01A	3.33799						115		TCGA-44-2659	529	0	65	FEMALE	unknow	Stage IIB	T1	M0	N1
TCGA-64-1679-01A	3.66264						92		TCGA-MP-A4SW	1778	1	53	MALE	unknow	Stage IIB	T2	M0	N1
TCGA-99-7458-01A	3.41808						197		TCGA-55-A48X	689	0	63	FEMALE	unknow	Stage IIA	T1b	M0	N1
TCGA-97-A4M7-01A	4.47303						197		TCGA-55-1592	701	1	65	MALE	unknow	Stage IA	T2	M0	N0
TCGA-MP-A4TH-01A	4.56146						207		TCGA-86-8673	455	0	61	MALE	unknow	Stage IB	T2	M0	N0
TCGA-44-6144-11A	3.94349						242		TCGA-35-4123	182	0	38	MALE	unknow	Stage IA	T1	M0	N0
TCGA-75-5122-01A	4.01304						206		TCGA-78-8640	6528	0	59	MALE	unknow	Stage IIA	T1	M0	N1
TCGA-50-5930-11A	3.90717						186		TCGA-75-7027		0	unknow	MALE	unknow	Stage IB	T2	M0	N0
TCGA-50-5066-02A	3.97543						170		TCGA-99-8032	44	0	61	MALE	unknow	Stage IA	T1a	M0	N0
TCGA-62-A46P-01A	4.97088						166		TCGA-49-6761	354	0	68	FEMALE	unknow	Stage IIIA	T1	MX	N2
TCGA-38-4626-11A	4.23583						168		TCGA-MP-A4SY	1501	1	61	MALE	unknow	Stage IIB	T2	M0	N1
TCGA-50-5935-11A	3.78572						97		TCGA-55-A490	99	1	78	MALE	unknow	Stage IIA	T2b	MX	N0
TCGA-38-4632-11A	3.4224						192		TCGA-93-7348	127	0	75	FEMALE	unknow	Stage IA	T1a	MX	N0
TCGA-75-6212-01A	3.69425						167		TCGA-49-AAR0	4655	0	57	MALE	unknow	Stage IA	T1	MX	N0
TCGA-44-6146-01A	3.67381						147		TCGA-93-A4JP	578	0	64	MALE	unknow	Stage IV	TX	M1b	NX
TCGA-55-7913-01B	4.10884						118		TCGA-55-6979	237	1	59	FEMALE	unknow	Stage IIB	T2	M0	N1
TCGA-78-7166-01A	3.88456						151		TCGA-73-7498	1189	0	58	FEMALE	unknow	Stage IA	T1b	M0	N0
TCGA-93-A4JN-01A	4.94898						146		TCGA-MP-A4T8	161	1	68	MALE	unknow	Stage IIIA	T2	M0	N2
TCGA-55-6985-01A	3.75326						128		TCGA-50-6590	1288	1	72	FEMALE	unknow	Stage IB	T2	M0	N0
TCGA-55-6975-11A	4.26306						151		TCGA-64-5815	224	0	74	MALE	unknow	Stage IIB	T2	M0	N1
TCGA-38-4627-01A	3.92378						226		TCGA-78-7540	881	0	66	FEMALE	unknow	Stage IB	T2	M0	N0
TCGA-55-6975-01A	3.62401						165		TCGA-55-8510	539	0	55	FEMALE	unknow	Stage IB	T2a	MX	N0
TCGA-62-A46V-01A	4.71449						175		TCGA-44-7671	535	0	64	MALE	unknow	Stage IB	T2a	M0	N0
TCGA-55-6984-01A	3.55767						122		TCGA-91-8496	505	0	63	FEMALE	unknow	Stage IB	T2a	MX	NX
TCGA-50-6594-01A	2.98823						196		TCGA-55-8089	702	1	56	MALE	unknow	Stage IA	T1a	M0	N0
TCGA-49-AAR3-01A	4.2267						47		TCGA-99-AA5R	658	0	70	FEMALE	unknow	Stage IA	T1a	M0	N0
TCGA-49-6744-11A	3.8114						111		TCGA-55-8505	440	0	62	MALE	unknow	Stage IIIA	T1a	MX	N2
TCGA-86-7955-01A	3.90897						113		TCGA-05-5423	151	0	65	MALE	unknow	Stage IIB	T2	M0	N1
TCGA-55-A4DG-01A	4.81081						129		TCGA-55-8614	536	0	76	MALE	unknow	Stage IB	T2a	MX	N0
TCGA-44-6148-01A	4.41601						153		TCGA-50-5946	686	0	62	MALE	unknow	Stage IA	T1	MX	N0
TCGA-93-A4JP-01A	4.51957						175		TCGA-05-4245	730	0	81	MALE	unknow	Stage IIIA	T2	M0	N2
TCGA-78-7150-01A	3.37526						118		TCGA-91-A4BD	603	0	78	MALE	unknow	Stage IIA	T1b	MX	N1
TCGA-97-8177-01A	4.32697						150		TCGA-55-8512	607	1	41	MALE	unknow	Stage IV	T1a	M1b	N1
TCGA-50-5933-11A	4.2391						35		TCGA-05-4434	457	1	67	FEMALE	unknow	Stage IV	T4	M1	N1
TCGA-75-6203-01A	3.58568						97		TCGA-97-A4M6	568	0	45	FEMALE	unknow	Stage IA	T1a	M0	N0
TCGA-50-5946-01A	4.10127						121		TCGA-86-7954	605	0	68	FEMALE	unknow	Stage IB	T2	M0	N0
TCGA-50-5055-01A	4.28174						105		TCGA-78-7150	666	1	59	MALE	unknow	Stage IIB	T2	M0	N1
TCGA-78-8648-01A	4.26414						89		TCGA-69-8255	129	0	71	MALE	unknow	Stage IA	T1a	M0	N0
TCGA-44-6778-11A	4.28658						222		TCGA-55-8208	674	0	73	FEMALE	unknow	Stage IA	T1b	M0	N0
TCGA-78-8640-01A	4.25218						37		TCGA-50-5051	478	1	42	FEMALE	unknow	Stage IIIA	T2	M0	N2
TCGA-50-5935-01A	4.53325						138		TCGA-55-7910	1040	0	50	FEMALE	unknow	Stage IIA	T2b	M0	N0
TCGA-78-7167-01A	3.80728						122		TCGA-38-7271	800	1	72	FEMALE	unknow	Stage IA	T1	M0	N0
TCGA-69-7978-01A	4.18149						109		TCGA-86-8585	353	0	57	MALE	unknow	Stage IB	T2a	M0	N0
TCGA-86-8054-01A	3.9858						23		TCGA-86-8075	479	0	66	FEMALE	unknow	Stage IB	T2	M0	N0
TCGA-69-7974-01A	3.71599						54		TCGA-73-4676	164	0	45	MALE	unknow	Stage IIA	T2a	M0	N1
TCGA-44-3398-01A	3.69963						121		TCGA-50-5933	2393	1	72	MALE	unknow	Stage IIIB	T4	M0	N2
TCGA-NJ-A4YG-01A	4.36543						118		TCGA-73-4675	40	0	59	MALE	unknow	Stage IIIA	T3	M0	N1
TCGA-78-7537-01A	4.23933						232		TCGA-55-6987	2137	0	77	MALE	unknow	Stage IA	T1	M0	N0
TCGA-38-4629-01A	3.75151						175		TCGA-50-5055	1830	1	79	FEMALE	unknow	Stage IIA	T1	M0	N1
TCGA-55-8510-01A	4.21516						191		TCGA-MN-A4N5	84	0	63	MALE	unknow	Stage IA	T1a	M0	N0
TCGA-69-7760-01A	3.82715						125		TCGA-55-6971	1400	0	59	FEMALE	unknow	Stage IB	T2	MX	N0
TCGA-55-7284-01B	4.21465						32		TCGA-69-7974	184	0	54	FEMALE	unknow	Stage IIIA	T2a	MX	N2
TCGA-55-A4DF-01A	4.40753						106		TCGA-44-6779	500	1	50	FEMALE	unknow	Stage IIB	T2	MX	N1
TCGA-05-4402-01A	4.11187						45		TCGA-MP-A4TC	74	1	77	MALE	unknow	Stage IIIA	T1	M0	N2
TCGA-86-A456-01A	4.84955						146		TCGA-55-8302	478	0	54	MALE	unknow	Stage IB	T2	MX	N0
TCGA-49-AARR-01A	4.60402						233		TCGA-67-3774	385	0	73	FEMALE	unknow	Stage IB	T2	M0	N0
TCGA-44-7667-01A	4.07104						161		TCGA-55-A493	28	0	54	FEMALE	unknow	Stage IB	T2a	M0	N0
TCGA-86-A4P8-01A	4.76969						122		TCGA-50-7109	308	1	60	MALE	unknow	Stage IA	T1	M0	N0
TCGA-50-8457-01A	4.43431						70		TCGA-55-6982	995	1	79	FEMALE	unknow	Stage IIB	T2	M0	N1
TCGA-80-5608-01A	4.07198						95		TCGA-86-8074	24	0	62	FEMALE	unknow	Stage IIA	T1b	M0	N1
TCGA-86-6851-01A	4.47947						137		TCGA-69-A59K	591	0	60	FEMALE	unknow	Stage IIB	T3	M0	N0
TCGA-55-6970-01A	4.32304						202		TCGA-55-8090	598	1	80	MALE	unknow	Stage IA	T1a	M0	N0
TCGA-05-4384-01A	3.8876						200		TCGA-97-A4M2	624	0	66	MALE	unknow	Stage IA	T1a	M0	N0
TCGA-44-7671-01A	3.76223						214		TCGA-MP-A4T9	1265	1	54	FEMALE	unknow	Stage IIIA	T2	MX	N2
TCGA-55-8511-01A	4.97504						139		TCGA-MP-A4TK	582	1	56	FEMALE	unknow	Stage IIB	T2	MX	N1
TCGA-MP-A4TC-01A	4.17813						184		TCGA-91-6849	35	0	75	FEMALE	unknow	Stage IIIA	T2	MX	N2
TCGA-91-6828-01A	4.31703						83		TCGA-50-6593	336	1	49	FEMALE	unknow	Stage IIIA	T1	M0	N2
TCGA-55-8302-01A	4.37852						201		TCGA-95-7043	2	0	63	FEMALE	unknow	Stage IA	T1a	MX	N0
TCGA-55-8087-01A	4.62209						78		TCGA-55-7724	705	0	76	FEMALE	unknow	Stage IB	T2a	MX	N0
TCGA-L9-A743-01A	4.03475						131		TCGA-44-7667	557	0	49	FEMALE	unknow	Stage IIB	T3	MX	N0
TCGA-38-4631-01A	3.94826						191		TCGA-44-8117	385	0	54	FEMALE	unknow	Stage IB	T2a	M0	N0
TCGA-NJ-A4YF-01A	4.04795						130		TCGA-MP-A5C7	1862	0	76	FEMALE	unknow	Stage IB	T2	M0	N0
TCGA-55-7815-01A	3.37535						112		TCGA-75-6214		0	unknow	FEMALE	unknow	Stage IIIA	T2	M0	N2
TCGA-55-8620-01A	4.35114						106		TCGA-86-7713	422	0	70	MALE	unknow	Stage IIA	T2b	M0	N0
TCGA-50-5941-01A	4.27729						124		TCGA-75-6212		0	unknow	FEMALE	unknow	Stage IIB	T2	M0	N1
TCGA-78-7539-01A	4.72218						58		TCGA-62-8394	139	1	65	FEMALE	unknow	Stage IIIB	T4	M0	N2
TCGA-55-8301-01A	4.33067						167		TCGA-64-5778	926	0	60	MALE	unknow	Stage IB	T2	M0	N0
TCGA-50-5939-11A	3.93733						111		TCGA-97-8174	164	1	67	MALE	unknow	Stage IIA	T2b	M0	N0
TCGA-73-A9RS-01A	4.59034						210		TCGA-50-8457	779	0	63	FEMALE	unknow	Stage IA	T1a	M0	N0
TCGA-44-2665-01A	4.02225						76		TCGA-97-A4M1	601	0	52	FEMALE	unknow	Stage IA	T1a	M0	N0
TCGA-L9-A8F4-01A	4.15978						35		TCGA-78-7166	258	1	84	MALE	unknow	Stage IIB	T2	M0	N1
TCGA-55-7725-01A	3.48918						147		TCGA-83-5908	824	0	59	FEMALE	unknow	Stage IA	T1	M0	N0
TCGA-55-A57B-01A	4.05367						183		TCGA-05-4426	791	0	71	MALE	unknow	Stage IB	T2	M0	N0
TCGA-86-8673-01A	4.36746						122		TCGA-55-7995	889	0	73	FEMALE	unknow	Stage IA	T1b	M0	N0
TCGA-86-8074-01A	4.22261						194		TCGA-93-8067	186	0	77	MALE	unknow	Stage IB	T2a	MX	N0
TCGA-86-A4D0-01A	3.7598						99		TCGA-55-7284	243	1	74	MALE	unknow	Stage IIB	T3	MX	N0
TCGA-MP-A4T8-01A	3.8047						130		TCGA-55-1595	1479	0	74	FEMALE	unknow	Stage IA	T1	M0	N0
TCGA-93-A4JQ-01A	4.44231						252		TCGA-44-2655	575	0	65	FEMALE	unknow	Stage IA	T1	M0	N0
TCGA-44-2666-01B	3.18725						170		TCGA-91-6835	79	0	81	FEMALE	unknow	Stage IA	T1	M0	N0
TCGA-97-8552-01A	4.52686						113		TCGA-97-7938	18	1	76	FEMALE	unknow	Stage IA	T1a	MX	N0
TCGA-69-7764-01A	5.2094						146		TCGA-69-7978	134	0	59	MALE	unknow	Stage IIB	T2b	MX	N1
TCGA-86-7701-01A	3.27144						136		TCGA-55-7994	603	0	81	MALE	unknow	Stage IIB	T3	MX	N0
TCGA-62-A470-01A	4.07145						138		TCGA-78-7149	1093	0	71	MALE	unknow	Stage IIIB	T4	M0	N0
TCGA-55-7727-01A	4.03617						195		TCGA-38-4631	354	1	72	FEMALE	unknow	Stage IB	T2	M0	N0
TCGA-L9-A7SV-01A	4.75623						77		TCGA-44-2662	480	0	65	MALE	unknow	Stage IB	T2	M0	N0
TCGA-97-7938-01A	3.8735						183		TCGA-MP-A4SV	2620	1	67	MALE	unknow	Stage IB	T2	M0	N0
TCGA-67-6215-01A	3.78721						122		TCGA-L9-A7SV	565	0	69	MALE	unknow	Stage IIA	T2a	M0	N1
TCGA-55-7907-01A	3.39269						124		TCGA-35-3615	14	0	57	MALE	unknow	Stage IB	T2	M0	N0
TCGA-MP-A4T9-01A	3.92761						32		TCGA-05-4418	274	1	69	MALE	unknow	Stage IIIA	T3	M0	N2
TCGA-97-7552-01A	4.20855						177		TCGA-05-4249	1523	0	67	MALE	unknow	Stage IB	T2	M0	N0
TCGA-05-5429-01A	3.5781						124		TCGA-MN-A4N4	1175	0	57	MALE	unknow	Stage IA	T1b	M0	N0
TCGA-91-6847-01A	3.802						99		TCGA-73-4658	1600	1	80	FEMALE	unknow	Stage IB	T2	M0	N0
TCGA-44-A4SS-01A	3.90308						174		TCGA-44-A4SS	415	0	73	MALE	unknow	Stage IA	T1b	M0	N0
TCGA-55-8097-01A	4.71718						61		TCGA-55-7914	187	1	71	FEMALE	unknow	Stage IIA	T1b	MX	N1
TCGA-97-8171-01A	4.72365								TCGA-78-7145	826	1	52	FEMALE	unknow	Stage IV	T4	M1	N1
TCGA-L9-A443-01A	4.21872								TCGA-55-8092	154	1	75	MALE	unknow	Stage IIB	T3	MX	N0
TCGA-55-8089-01A	3.67312								TCGA-MP-A4TE	896	1	56	MALE	unknow	Stage IIA	T2b	MX	N0
TCGA-05-4424-01A	3.54479								TCGA-MP-A4T4	2617	1	68	FEMALE	unknow	Stage IIB	T2	M0	N1
TCGA-62-8395-01A	4.49835								TCGA-55-8203	547	0	69	FEMALE	unknow	Stage IA	T1b	M0	N0
TCGA-53-7624-01A	3.46066								TCGA-55-6712	171	1	71	MALE	unknow	Stage IIA	T2a	MX	N1
TCGA-64-1676-01A	3.40802								TCGA-49-6743	369	0	81	FEMALE	unknow	Stage IIIA	T1	MX	N2
TCGA-55-1596-01A	4.69598								TCGA-73-4668	467	0	66	FEMALE	unknow	Stage IIB	T2	M0	N1
TCGA-97-8174-01A	4.88116								TCGA-67-3770	610	0	70	FEMALE	unknow	Stage IA	T1	M0	N0
TCGA-93-7348-01A	4.52226								TCGA-64-1680	1126	0	63	MALE	unknow	Stage IV	T2a	M1	N2
TCGA-38-4630-01A	3.76433								TCGA-05-4398	1431	0	47	FEMALE	unknow	Stage IIIB	T4	M0	N3
TCGA-05-5423-01A	3.80354								TCGA-78-7155	1171	1	68	MALE	unknow	Stage IB	T2	M0	N0
TCGA-49-6767-01A	4.21526								TCGA-78-7152	1202	0	65	MALE	unknow	Stage IB	T2	M0	N0
TCGA-05-4397-01A	4.50369								TCGA-75-6211		1	unknow	FEMALE	unknow	Stage IB	T2	M0	N0
TCGA-55-7910-01A	4.04752								TCGA-MP-A4T6	1790	1	76	FEMALE	unknow	Stage IIIA	T1	MX	N2
TCGA-J2-A4AG-01A	4.31221								TCGA-55-A57B	546	0	80	FEMALE	unknow	Stage IA	T1b	M0	N0
TCGA-50-5936-01A	3.92047								TCGA-44-2656	582	0	59	MALE	unknow	Stage IB	T2	M0	N0
TCGA-86-8073-01A	4.5047								TCGA-93-A4JO	33	1	70	MALE	unknow	Stage IA	T1a	MX	N0
TCGA-44-4112-01B	2.93885								TCGA-78-7535	949	1	45	MALE	unknow	Stage IB	T2	M0	N0
TCGA-05-5715-01A	3.514								TCGA-62-8398	444	1	55	MALE	unknow	Stage IIIA	T2	M0	N2
TCGA-44-5643-01A	2.99462								TCGA-91-6840	372	0	59	FEMALE	unknow	Stage IA	T1b	M0	N0
TCGA-75-5146-01A	4.16123								TCGA-75-5122		1	unknow	MALE	unknow	Stage IB	T2	M0	N0
TCGA-NJ-A4YQ-01A	4.43452								TCGA-99-8025	1060	0	72	FEMALE	unknow	Stage IIIA	T3	M0	N2
TCGA-44-2657-01A	4.61086								TCGA-55-6969	1239	0	52	MALE	unknow	Stage IB	T2	M0	N0
TCGA-55-7995-01A	4.44062								TCGA-64-5774	2550	0	60	MALE	unknow	Stage IB	T2	M0	N0
TCGA-44-2662-01B	2.46796								TCGA-O1-A52J	1798	1	74	FEMALE	unknow	Stage IA	T1	MX	N0
TCGA-49-4514-01A	3.51475								TCGA-86-6851	179	0	73	FEMALE	unknow	Stage IIA	T1b	M0	N1
TCGA-55-6712-01A	3.72248								TCGA-62-8395	1216	0	80	FEMALE	unknow	Stage IIB	T3	M0	N0
TCGA-44-4112-01A	4.1756								TCGA-86-A4P7	415	0	63	FEMALE	unknow	Stage IB	T2a	M0	N0
TCGA-55-6972-01A	4.26624								TCGA-91-6831	310	0	66	MALE	unknow	Stage IB	T2	MX	N0
TCGA-44-3919-01A	4.02773								TCGA-05-4420	912	0	41	MALE	unknow	Stage IB	T2	M0	N0
TCGA-J2-8192-01A	4.11571								TCGA-05-4395	0	1	76	MALE	unknow	Stage IIIB	T4	M0	N2
TCGA-55-6968-11A	4.2373								TCGA-67-6217	422	0	73	FEMALE	unknow	Stage IIA	T2a	M0	N1
TCGA-44-A47A-01A	3.52822								TCGA-44-4112	370	0	60	FEMALE	unknow	Stage IB	T2a	M0	N0
TCGA-75-5147-01A	4.37081								TCGA-62-A46O	1454	1	65	FEMALE	unknow	Stage IB	T2	M0	N0
TCGA-86-A4JF-01A	3.7803								TCGA-44-7660	325	0	72	MALE	unknow	Stage IB	T2	MX	N0
TCGA-69-8453-01A	3.93898								TCGA-44-3919	190	0	71	FEMALE	unknow	Stage IA	T1	M0	N0
TCGA-55-6985-11A	4.26487								TCGA-44-6775	370	0	72	FEMALE	unknow	Stage IB	T2a	MX	N0
TCGA-73-4662-01A	4.7234								TCGA-97-7554	775	0	83	FEMALE	unknow	Stage IIIA	T2a	M0	N2
TCGA-50-6595-11A	4.26497								TCGA-86-6562	376	1	52	MALE	unknow	Stage IIA	T2a	M0	N1
TCGA-95-7039-01A	4.15111								TCGA-55-6642	2449	0	63	MALE	unknow	Stage IB	T2	MX	N0
TCGA-NJ-A4YP-01A	3.73579								TCGA-62-A471	1246	0	64	MALE	unknow	Stage IIB	T2b	M0	N1
TCGA-62-A46O-01A	3.78327								TCGA-05-5715	62	0	69	FEMALE	unknow	Stage IB	T2a	M0	N0
TCGA-73-4668-01A	4.58447
TCGA-05-4433-01A	4.1807
TCGA-95-A4VN-01A	3.99555
TCGA-78-7156-01A	3.66121
TCGA-38-A44F-01A	4.55909
TCGA-05-4396-01A	4.11536
TCGA-55-8204-01A	3.49808
TCGA-55-7281-01A	3.83374
TCGA-05-4405-01A	3.72101
TCGA-55-6982-11A	4.14564
TCGA-55-8614-01A	4.28847
TCGA-44-6148-11A	4.17877
TCGA-78-7152-01A	3.57444
TCGA-64-5781-01A	4.3916
TCGA-55-7227-01A	3.52446
TCGA-MP-A4TD-01A	4.60094
TCGA-91-6849-11A	4.28362
TCGA-86-8281-01A	4.45259
TCGA-55-8513-01A	4.09294
TCGA-78-7542-01A	4.03525
TCGA-50-6673-01A	3.9736
TCGA-44-2662-11A	4.24629
TCGA-O1-A52J-01A	5.12054
TCGA-05-4425-01A	4.09249
TCGA-73-4659-01A	3.2812
TCGA-35-5375-01A	4.27076
TCGA-44-2668-01B	3.15394
TCGA-91-6829-11A	3.91076
TCGA-86-6562-01A	3.40938
TCGA-86-8358-01A	5.05809
TCGA-50-5932-11A	3.93638
TCGA-44-6776-01A	3.96797
TCGA-95-7944-01A	4.0135
TCGA-MP-A4SW-01A	4.19847
TCGA-49-4487-01A	3.91917
TCGA-05-4403-01A	3.99397
TCGA-55-8512-01A	5.02973
TCGA-44-7659-01A	4.67798
TCGA-55-6981-11A	4.24653
TCGA-91-6848-01A	3.45675
TCGA-55-6986-01A	3.57908
TCGA-55-6978-11A	4.22993
TCGA-50-5932-01A	4.67182
TCGA-55-6971-01A	3.89845
TCGA-55-7728-01A	4.55524
TCGA-44-2661-11A	4.08875
TCGA-44-6779-01A	3.20608
TCGA-MP-A4TK-01A	4.16293
TCGA-86-A4P7-01A	4.47905
TCGA-44-2657-11A	4.2459
TCGA-78-7162-01A	4.10093
TCGA-69-8255-01A	4.09897
TCGA-05-4432-01A	4.1051
TCGA-55-A492-01A	4.00045
TCGA-05-4244-01A	3.65477
TCGA-50-5931-01A	4.30013
TCGA-97-A4LX-01A	4.2766
TCGA-44-2668-11A	3.83614
TCGA-50-6597-01A	4.33957
TCGA-MP-A5C7-01A	4.56742
TCGA-55-6980-11A	4.44646
TCGA-38-4628-01A	3.71597
TCGA-55-8096-01A	3.88428
TCGA-73-4666-01A	4.8195
TCGA-53-7813-01A	4.35051
TCGA-93-A4JO-01A	4.50291
TCGA-55-A48X-01A	4.57137
TCGA-91-6836-01A	3.77126
TCGA-78-7540-01A	4.44112
TCGA-49-4488-01A	4.81669
TCGA-55-8090-01A	3.69834
TCGA-44-7662-01A	3.91301
TCGA-55-7283-01A	3.67661
TCGA-44-3917-01A	2.6788
TCGA-62-8398-01A	4.01177
TCGA-55-8208-01A	4.0808
TCGA-78-7536-01A	3.04647
TCGA-69-7979-01A	4.60627
TCGA-97-8172-01A	4.76667
TCGA-50-6592-01A	3.97981
TCGA-73-4677-01A	4.46339
TCGA-55-A491-01A	4.49509
TCGA-MP-A4SY-01A	3.89494
TCGA-05-4395-01A	3.56641
TCGA-44-6147-01B	2.8244
TCGA-44-A47G-01A	4.35768
TCGA-55-6972-11A	4.40181
TCGA-05-4389-01A	4.2406
TCGA-44-6774-01A	3.51253
TCGA-95-7562-01A	3.65996
TCGA-86-7714-01A	3.71938
TCGA-99-8025-01A	3.90631
TCGA-55-6969-11A	4.41007
TCGA-86-8076-01A	3.6471
TCGA-86-8359-01A	4.54094
TCGA-05-4398-01A	3.97721
TCGA-86-8075-01A	4.3265
TCGA-44-3396-01A	3.72063
TCGA-50-5944-01A	4.40899

## Sheet: Figure 2
2C
CCK-8 assays							A549 cells
Time(d)	Ctrl					KO#1					KO#2
0	0.445859	0.490979	0.452345	0.544177	0.416896	0.542911	0.565034	0.522094	0.569236	0.573023	0.607223	0.583584	0.609237	0.545785	0.582869
1	0.60794	0.761545	0.621596	0.663099	0.671463	0.94293	1.02554	0.984381	1.10798	1.06334	1.3899	1.36766	1.45285	1.46051	1.36497
2	0.580633	1.14771	0.989952	0.924162	0.888936	1.71088	1.6512	1.2348	1.62623	1.70346	1.87955	1.97918	1.67948	2.19051	1.89805
3	0.969023	1.32825	1.25321	1.28035	1.13116	2.2073	1.68846	2.59277	2.74128	2.73306	2.70304	2.74877	2.38278	3.01874	2.73059
4	1.49364	1.60304	1.31059	1.61951	1.27713	2.89386	2.78591	2.50764	3.18923	2.5364	2.912	3.06457	2.42105	3.20208	3.11575
5	1.70752	1.79593	1.44678	2.15184	1.85452	3.30903	3.81863	3.65661	3.43403	3.7702	3.75122	3.85125	3.68424	3.16343	3.5756
2D
CCK-8 assays							PC-9 cells
Time(d)	Ctrl					KO#1					KO#2
0	0.585973	0.554717	0.5553	0.578033	0.524839	0.572609	0.568918	0.603118	0.547347	0.606744	0.671876	0.618687	0.617177	0.597529	0.593483
1	0.610003	0.607467	0.70284	0.72198	0.581951	0.861786	0.933708	0.969061	0.969316	0.750401	1.10728	1.20213	1.22296	1.13181	1.13812
2	1.03293	0.905626	0.779926	0.838741	1.00783	1.40803	1.56104	1.50541	1.92237	1.5008	1.64949	1.43059	1.38084	1.58369	1.56701
3	1.17362	1.35695	1.41795	1.5081	1.28853	1.70681	2.54236	1.84694	2.13356	2.08113	2.40015	2.68857	2.74415	2.3121	2.47737
4	2.0722	1.56406	1.65404	1.64978	1.91248	2.84008	3.10338	3.31161	3.6476	2.93003	2.64232	2.66404	2.60459	3.03393	3.33583
5	2.53066	1.68096	2.11065	2.04275	2.31699	3.80728	3.88291	4.11894	4.44385	3.90932	4.61121	4.33479	4.05987	3.70131	3.92186
2E					2F
Colony formation assay					Migaration assay
Ctrl	KO#1	Ctrl	KO#1		Ctrl	KO#1	Ctrl	KO#1
48	128	67	126		78	178	35	114
37	118	54	165		59	146	26	108
59	105	71	152		64	155	40	89
41	127	58	149		72	163	28	91
44	143	61	178		55	170	31	123
2G
CCK-8 assays								A549 cells
Time(d)	Ctrl					KO#1					KO#1+PHF1
0	0.59931	0.597096	0.63855	0.633641	0.608573	0.680845	0.6833	0.68734	0.671662	0.658913	0.66149	0.685459	0.695659	0.661204	0.681399
1	0.774918	0.744768	0.702879	0.627248	0.722277	1.15223	1.00984	1.05681	0.963682	1.05414	0.756208	1.03508	0.880557	0.94747	0.883104
2	0.807276	0.916299	0.826639	0.669728	0.823154	1.76621	1.96478	1.87694	1.86528	1.65831	1.04855	1.04292	0.915077	0.7665	0.97228
3	1.28761	1.39454	1.58031	1.42023	1.22023	2.37627	2.76353	2.79555	2.50326	2.31075	1.0695	1.23333	1.44759	1.01124	1.23955
4	2.18683	1.71854	2.11764	1.57546	2.1393	3.56171	3.4722	3.60808	3.14576	3.35261	1.66164	1.82564	2.20897	1.93121	1.6902
5	2.07646	2.20207	2.5995	1.70383	2.09159	4.3743	3.97523	3.91331	3.56046	4.57856	2.38532	2.80931	2.26578	2.58949	2.74391
								PC9 cells
Time(d)	Ctrl					KO#1					KO#1+PHF1
0	0.488236	0.50785	0.399803	0.465948	0.473762	0.56965	0.566448	0.504156	0.546053	0.562957	0.529762	0.640813	0.589745	0.627072	0.605889
1	0.66451	0.705352	0.59886	0.76676	0.565889	0.840512	1.31104	0.855831	0.939659	0.975056	0.679681	0.723749	0.815862	0.744977	0.638213
2	0.974158	0.814061	0.74937	0.942039	0.706407	1.85932	1.9006	1.40843	1.59952	1.51139	0.928594	0.836687	0.928144	0.941585	0.806193
3	1.37726	1.09663	0.973123	1.416	1.20374	2.34477	2.81726	2.79137	1.98418	2.3379	1.61099	1.02285	1.26702	1.03637	1.19163
4	1.03153	1.36265	1.73459	1.68169	1.67561	3.55849	3.29633	3.05111	3.22377	2.91404	2.21847	1.7226	1.72115	1.30004	1.35462
5	2.01457	1.95944	2.04922	2.71893	2.36982	4.29568	4.18451	3.65339	3.58532	4.38276	3.0037	2.36488	2.32642	2.2105	2.19746
2H
Colony formation assay				Migration assay
Ctrl	KO#1	KO#1+PHF1		Ctrl	KO#1	KO#1+PHF1
58	134	67		50	154	75
32	128	52		48	147	62
49	116	47		63	136	55
55	141	69		48	173	44
61	127	49		55	152	68
2J												2K
In vivo luciferase signals (*107)												Metastatic nodes
Time	KO#1					Ctrl						Ctrl	PHF1-KO#1
0	0.346	0.28	0.254	0.404	0.509	0.319	0.3	0.263	0.201	0.307		6	11
7	1.257	1.239	1.221	1.24	1.15	0.681	0.498	0.51	0.61	0.428		4	13
14	1.466	1.906	1.621	1.765	1.661	0.738	0.819	0.661	0.714	0.638		5	12
21	2.454	2.67	1.967	2.335	2.503	1.091	1.157	1.266	1.125	0.816		3	9
28	3.646	3.186	3.228	3.013	2.778	1.259	1.64	1.781	1.341	1.114		4	14

## Sheet: Figure 3
3A						3F
MeRIP-qPCR						actinomycin D analysis
IgG(A549)	m6a(A549)	IgG(PC-9)	m6a(PC-9)			Time(hours)	FTO-WT			shFTO#1			shFTO#1+wtFTO			shFTO#1+R316Q
0.955	2.581	0.892	2.371			0	1	1	1	1	1	1	1	1	1	1	1	1
1.049	3.287	1.094	3.094			1	0.943	0.917	0.969	0.701	0.802	0.732	0.862	0.929	0.903	0.742	0.724	0.642
0.984	3.003	1.003	2.943			2	0.856	0.874	0.823	0.576	0.523	0.583	0.803	0.848	0.874	0.642	0.578	0.503
0.976	2.894	0.993	3.573			4	0.732	0.782	0.746	0.411	0.296	0.346	0.715	0.733	0.657	0.388	0.313	0.425
1.043	3.398	0.984	3.221			6	0.595	0.689	0.673	0.263	0.131	0.284	0.646	0.618	0.544	0.211	0.295	0.316
3D						8	0.487	0.552	0.597	0.041	0.107	0.189	0.427	0.536	0.493	0.107	0.159	0.205
FLAG RIP enrichment						3G
IgG(A549)	m6a(A549)	IgG(PC-9)	m6a(PC-9)			YTHDF2 RIP enrichment
0.941	1.232	1.123	9.053			IgG(A549)	m6a(A549)	IgG(PC-9)	m6a(PC-9)
1.058	1.043	0.993	12.132			0.993	1.193	1.043	1.874
1.002	1.122	1.324	8.563			0.998	1.043	1.031	2.104
0.9132	0.994	1.265	10.442			1.003	1.236	0.946	2.234
1.133	1.194	1.218	8.043			1.023	0.903	1.194	1.904
3E						1.023	1.004	1.213	1.994
m6A enrichment
shCtrl	shFTO#1	shFTO#1+FTO	shFTO#1+R316Q			3H							3J
1.003	1.693	1.291	1.732			FLAG RIP enrichment							Luciferase activity
0.992	2.163	1.043	2.221			IgG(A549)	m6a(A549)	IgG(PC-9)	m6a(PC-9)				shCtrl(A549)	shFTO#1(A549)	shFTO#1+siYTHDF2(A549)	shCtrl(PC-9)	shFTO#1(PC-9)	shFTO#1+siYTHDF2(PC-9)
1.094	2.004	0.913	1.998			1.014	1.143	1.004	3.984				1.023	0.498	0.889	1.005	0.557	0.894
0.926	1.794	1.114	1.903			0.932	1.204	0.904	3.109				1.1009	0.439	0.943	0.926	0.631	0.995
1.002	2.309	1.194	2.298			0.993	1.004	1.287	3.324				0.903	0.512	0.845	1.057	0.504	0.904
						1.003	1.093	1.209	3.798				1.004	0.398	0.873	1.003	0.527	0.998
						0.916	1.154	1.183	3.509
						3I							3K
						Relative mRNA levels							actinomycin D analysis
						shCtrl(A549)	shFTO#1(A549)	shFTO#1+siYTHDF2(A549)	shCtrl(PC-9)	shFTO#1(PC-9)	shFTO#1+siYTHDF2(PC-9)		time(hours)	FTO-WT			shFTO#1			shFTO#1+siYTHDF2
						1.004	0.542	0.994	1.023	0.415	0.883		0	1	1	1	1	1	1	1	1	1
						0.9143	0.491	0.814	0.979	0.347	0.943		1	0.902	0.938	0.846	0.703	0.783	0.673	0.854	0.902	0.821
						1.003	0.422	0.884	1.003	0.472	0.801		2	0.841	0.804	0.873	0.621	0.551	0.507	0.763	0.701	0.793
						1.041	0.409	0.926	1.002	0.302	0.921		4	0.747	0.701	0.765	0.351	0.411	0.301	0.637	0.694	0.611
													6	0.651	0.552	0.601	0.201	0.286	0.178	0.502	0.564	0.423
													8	0.406	0.487	0.561	0.173	0.009	0.123	0.398	0.341	0.435

## Sheet: Figure 4
4A (TCGA-LUAD-FTO levels)				4B (GSE81809)			4C (GSE68465)			4D-clinical data of TCGA-LUAD samples
Ensembl_ID	FTO			normal	tumor		normal	tumor		Id	futime	fustat	age	gender	grade	stage	T	M	N
TCGA-MP-A4T4-01A	2.0994			11.093	3.058		264	97		TCGA-J2-8192	739	0	65	FEMALE	unknow	Stage IIA	T2a	MX	N1
TCGA-05-4250-01A	1.85684			7.173	3.101		177	146		TCGA-91-8499	36	0	76	FEMALE	unknow	Stage IA	T1b	MX	N0
TCGA-64-5774-01A	2.43337			8.721	3.127		189	184		TCGA-53-7624	1043	1	40	FEMALE	unknow	Stage IV	T2	M1	N0
TCGA-97-7937-01A	1.31002			14.523	3.323		131	167		TCGA-55-6986	3261	0	74	FEMALE	unknow	Stage IB	T2	M0	N0
TCGA-97-A4M6-01A	2.29134			11.864	3.354		181	233		TCGA-38-4632	1357	1	42	MALE	unknow	Stage IV	T2	M1	N1
TCGA-44-A4SU-01A	2.24623			5.097	3.392		202	94		TCGA-78-7146	173	1	71	FEMALE	unknow	Stage IIIA	T2	M0	N2
TCGA-78-7155-01A	2.10841			10.112	3.418		214	169		TCGA-NJ-A4YG	1904	0	65	MALE	unknow	Stage IB	T2	M0	N0
TCGA-78-7163-01A	3.37898			14.642	3.605		243	172		TCGA-86-8279	482	0	46	MALE	unknow	Stage IIA	T2a	M0	N1
TCGA-55-7574-01A	2.09827			11.236	3.724		256	91		TCGA-50-6591	119	1	63	FEMALE	unknow	Stage IV	T2	M1	N0
TCGA-78-7535-01A	1.39317			10.864	3.734		280	201		TCGA-50-5939	460	1	85	MALE	unknow	Stage IB	T2	M0	N0
TCGA-55-8619-01A	2.01884			8.903	1.892		221	141		TCGA-62-8402	1498	1	73	FEMALE	unknow	Stage IIIA	T2	M0	N2
TCGA-95-7567-01A	1.99652			18.112	1.97		284	76		TCGA-49-4506	999	1	68	FEMALE	unknow	Stage IIB	T2	M0	N1
TCGA-44-7670-01A	2.2514			5.853	2.024		145	134		TCGA-91-6847	842	0	62	FEMALE	unknow	Stage IB	T2	MX	N0
TCGA-44-6777-11A	2.67159			7.332	4.099		272	115		TCGA-73-4659	711	1	66	MALE	unknow	Stage IIIA	T2	M0	N2
TCGA-55-6979-11A	2.1903			4.421	4.132		133	121		TCGA-55-A48Y	630	0	69	MALE	unknow	Stage IIA	T2b	M0	N0
TCGA-44-3396-11A	2.62498			10.084	4.149		247	84		TCGA-50-5049	2146	0	70	MALE	unknow	Stage IA	T2	M0	N0
TCGA-NJ-A7XG-01A	2.60131			12.116	4.167		210	122		TCGA-44-3396	411	0	74	FEMALE	unknow	Stage IIIA	T2	M0	N2
TCGA-44-8117-01A	1.88601			9.854	4.614		159	85		TCGA-05-4405	610	0	74	FEMALE	unknow	Stage IB	T2	M0	N0
TCGA-62-8402-01A	1.90844			9.042	4.615		192	207		TCGA-78-8662	3361	1	53	FEMALE	unknow	Stage IB	T2	M0	N0
TCGA-49-4507-01A	1.92074				4.698			116		TCGA-50-8460	829	0	74	MALE	unknow	Stage IA	T1a	M0	N0
TCGA-J2-A4AD-01A	2.34489				4.713			157		TCGA-55-8087	462	0	59	FEMALE	unknow	Stage IB	T2a	MX	N0
TCGA-55-A490-01A	1.78696				4.875			134		TCGA-MP-A4TA	950	1	75	FEMALE	unknow	Stage IA	T1	M0	N0
TCGA-67-3770-01A	2.03933				4.963			118		TCGA-55-7815	773	0	76	MALE	unknow	Stage IB	T2a	MX	N0
TCGA-55-A48Y-01A	1.97577				4.985			76		TCGA-55-8096	719	1	67	FEMALE	unknow	Stage IB	T2a	MX	N0
TCGA-44-3918-01A	2.20635				5.019			221		TCGA-NJ-A55R	603	0	67	MALE	unknow	Stage IA	T1b	MX	N0
TCGA-05-4249-01A	2.6301				5.072			123		TCGA-91-7771	492	0	62	MALE	unknow	Stage IIB	T3	MX	N0
TCGA-67-4679-01B	2.21513				5.077			107		TCGA-69-7760	202	0	73	MALE	unknow	Stage IIB	T3	M0	N0
TCGA-49-6742-11A	3.85606				5.125			136		TCGA-44-5644	498	0	51	FEMALE	unknow	Stage IB	T2a	unknow	N0
TCGA-55-A494-01A	1.30671				5.234			134		TCGA-69-7973	230	0	42	FEMALE	unknow	Stage IB	T2a	M0	N0
TCGA-64-5778-01A	1.48267				2.241			150		TCGA-44-6145	328	0	62	FEMALE	unknow	Stage IA	T1	M0	N0
TCGA-50-5931-11A	2.32565				2.532			97		TCGA-64-1676	1728	0	58	MALE	unknow	Stage IA	T1a	M0	N0
TCGA-49-AARQ-01A	1.28555				2.54			90		TCGA-97-7553	1870	0	58	FEMALE	unknow	Stage IA	T1	MX	N0
TCGA-95-8494-01A	2.44875				2.559			75		TCGA-55-8511	552	0	73	FEMALE	unknow	Stage IB	T2a	MX	N0
TCGA-55-7726-01A	2.15691				2.601			103		TCGA-MP-A4TF	336	1	58	FEMALE	unknow	Stage IIA	T2b	M0	N0
TCGA-44-6147-11A	2.20973				2.613			182		TCGA-55-8204	515	0	87	FEMALE	unknow	Stage IB	T2a	MX	N0
TCGA-78-8660-01A	1.80913				2.616			150		TCGA-55-8616	48	0	58	FEMALE	unknow	Stage IB	T2a	M0	N0
TCGA-49-4490-01A	2.5098				2.642			117		TCGA-86-8281	0	0	75	MALE	unknow	Stage IA	T1	M0	NX
TCGA-J2-8194-01A	2.4391				2.645			133		TCGA-55-7574	995	1	64	FEMALE	unknow	Stage IB	T2a	M0	N0
TCGA-44-2659-01A	2.43297				2.75			138		TCGA-L9-A743	664	0	56	MALE	unknow	Stage IIA	T2a	M0	N1
TCGA-78-7633-01A	2.16981				2.804			82		TCGA-73-4670	131	0	69	FEMALE	unknow	Stage IV	T2	M1	N0
TCGA-55-8299-01A	2.16873				2.822			93		TCGA-50-5066	944	0	72	MALE	unknow	Stage IB	T2	M0	N0
TCGA-67-6217-01A	2.81802				2.921			126		TCGA-75-5126		0	unknow	FEMALE	unknow	Stage IIIA	T3	M0	N2
TCGA-67-3774-01A	2.6346				2.989			129		TCGA-55-6543	435	0	60	FEMALE	unknow	Stage IA	T1b	MX	N0
TCGA-MP-A4T6-01A	2.24036				2.994			111		TCGA-55-A48Z	651	0	60	FEMALE	unknow	Stage IIIB	T1a	MX	N3
TCGA-50-5942-01A	2.73752				3.106			141		TCGA-L4-A4E5	578	0	48	FEMALE	unknow	Stage I	T1	M0	N0
TCGA-55-A48Z-01A	1.81387				3.109			75		TCGA-49-4505	428	1	61	FEMALE	unknow	Stage IIB	T2	M0	N1
TCGA-99-AA5R-01A	2.17718				3.117			178		TCGA-69-7980	411	0	70	FEMALE	unknow	Stage I	T1b	M0	N0
TCGA-86-8280-01A	2.65508				3.159			120		TCGA-55-7725	442	0	68	FEMALE	unknow	Stage IA	T1a	MX	N0
TCGA-49-6761-11A	2.40251				3.194			82		TCGA-78-7162	3169	1	75	MALE	unknow	Stage IA	T1	M0	N0
TCGA-83-5908-01A	2.12324				3.214			46		TCGA-80-5608		0	unknow	FEMALE	unknow	Stage IA	T1	M0	N0
TCGA-78-7146-01A	1.96648				3.268			92		TCGA-78-7159	1221	0	60	FEMALE	unknow	Stage IA	T1	M0	NX
TCGA-95-7948-01A	3.61838				3.304			18		TCGA-MP-A4TI	429	1	72	MALE	unknow	Stage IIA	T2a	M0	N1
TCGA-55-7570-01A	2.27567				3.324			92		TCGA-78-7542	321	1	56	MALE	unknow	Stage IB	T2	M0	N0
TCGA-50-5072-01A	1.9184				3.593			112		TCGA-91-6836	417	0	52	FEMALE	unknow	Stage IB	T2	MX	N0
TCGA-91-8499-01A	1.9037				3.619			72		TCGA-78-7537	1622	1	72	MALE	unknow	Stage IB	T2	M0	N0
TCGA-49-AAQV-01A	2.87938				3.645			102		TCGA-78-8660	321	1	69	MALE	unknow	Stage IIB	T2	M0	N1
TCGA-86-8671-01A	2.09894				3.774			88		TCGA-49-AARQ	6732	0	41	FEMALE	unknow	Stage I	T2	MX	N0
TCGA-91-6829-01A	2.76213				3.87			127		TCGA-05-4415	91	1	57	MALE	unknow	Stage IIIB	T4	M0	N2
TCGA-05-5428-01A	1.099				3.891			127		TCGA-86-A4JF	536	0	56	MALE	unknow	Stage IIB	T3	M0	N0
TCGA-91-8497-01A	2.42496				3.987			107		TCGA-86-7701	474	0	66	MALE	unknow	Stage IV	T2	M1	N0
TCGA-78-7145-01A	2.46982				4.013			126		TCGA-44-3918	197	0	60	FEMALE	unknow	Stage IA	T1	M0	N0
TCGA-69-7973-01A	2.8564				4.14			135		TCGA-50-6597	1268	1	79	FEMALE	unknow	Stage IB	T2	M0	N0
TCGA-50-5936-11A	2.44581				4.148			139		TCGA-86-8280	701	0	54	FEMALE	unknow	Stage IIA	T2b	M0	N0
TCGA-80-5611-01A	1.91959				4.185			163		TCGA-44-2666	97	1	43	MALE	unknow	Stage IB	T2	M0	N0
TCGA-91-6849-01A	2.39387				4.217			143		TCGA-78-7154	593	1	72	MALE	unknow	Stage IIIA	T3	M0	N2
TCGA-49-AAR9-01A	1.67844				4.243			140		TCGA-55-A491	626	0	81	FEMALE	unknow	Stage IA	T1b	MX	N0
TCGA-86-8669-01A	2.72629				4.375			150		TCGA-05-4390	1126	0	58	FEMALE	unknow	Stage IB	T2	M0	N0
TCGA-86-8279-01A	2.89511				4.38			32		TCGA-05-4382	607	0	68	MALE	unknow	Stage IB	T2	M0	N0
TCGA-75-6206-01A	2.55916				4.485			203		TCGA-55-8206	888	0	56	MALE	unknow	Stage IA	T1b	M0	N0
TCGA-75-6214-01A	2.11908				4.583			190		TCGA-55-7576	670	0	54	MALE	unknow	Stage IB	T2a	M0	N0
TCGA-49-6744-01A	2.81301				4.698			96		TCGA-55-8506	11	0	62	FEMALE	unknow	Stage IIB	T3	MX	N0
TCGA-64-1680-01A	1.92096				4.842			132		TCGA-50-5930	282	1	47	MALE	unknow	Stage IIIA	T2	M0	N2
TCGA-55-8091-01A	2.45398				4.843			38		TCGA-05-4403	578	0	76	MALE	unknow	Stage IB	T2	M0	N0
TCGA-44-5645-11A	2.66692				4.927			158		TCGA-55-7911	537	0	70	FEMALE	unknow	Stage IA	T1a	MX	N0
TCGA-44-A47B-01A	1.43079				4.971			112		TCGA-78-7143	4961	1	62	FEMALE	unknow	Stage IB	T2	M0	N0
TCGA-73-4676-01A	2.14813				5.06			160		TCGA-62-A46P	594	1	65	MALE	unknow	Stage IB	T2	M0	N0
TCGA-55-6982-01A	2.22272				5.072			156		TCGA-95-8494	84	0	67	MALE	unknow	Stage IIA	T2a	M0	N1
TCGA-4B-A93V-01A	1.59914				5.099			113		TCGA-35-5375	264	0	61	MALE	unknow	Stage IIIA	T2	M0	N2
TCGA-62-A46Y-01A	2.38199				5.144			60		TCGA-78-7163	6812	0	60	MALE	unknow	Stage IB	T2	M0	N0
TCGA-78-7160-01A	2.35334				5.252			69		TCGA-05-4417	455	0	51	FEMALE	unknow	Stage IB	T2	M0	N0
TCGA-44-2656-01A	2.53008				5.256			214		TCGA-91-6828	323	0	70	MALE	unknow	Stage IA	T1a	M0	N0
TCGA-75-7025-01A	2.84443				5.358			91		TCGA-44-A47A	466	0	78	FEMALE	unknow	Stage IB	T2a	MX	N0
TCGA-L4-A4E5-01A	1.41834				5.398			94		TCGA-L9-A443	193	1	63	FEMALE	unknow	Stage IA	T1a	MX	N0
TCGA-50-5051-01A	2.37752				5.443			127		TCGA-86-A4D0	116	1	48	MALE	unknow	Stage IIA	T2b	M0	N0
TCGA-64-1681-01A	2.35729				5.685			132		TCGA-44-A479	392	0	73	FEMALE	unknow	Stage IB	T2	MX	N0
TCGA-78-7161-01A	2.98139				5.734			155		TCGA-97-A4LX	614	0	81	MALE	unknow	Stage IB	T2a	M0	N0
TCGA-05-4426-01A	2.5889				5.861			46		TCGA-49-4486	2318	1	72	MALE	unknow	Stage IA	T1	M0	N0
TCGA-50-5049-01A	2.01893				5.865			130		TCGA-50-5932	1235	1	75	MALE	unknow	Stage IIB	T2	M0	N1
TCGA-44-6145-11A	2.39233				5.893			144		TCGA-86-8073	740	0	58	MALE	unknow	Stage IB	T2a	M0	N0
TCGA-44-8120-01A	2.62152				5.897			95		TCGA-55-A494	481	0	61	FEMALE	unknow	Stage IB	T2a	MX	N0
TCGA-91-6836-11A	2.56022				5.981			170		TCGA-69-7765	165	0	56	MALE	unknow	unknow	T4	MX	N0
TCGA-86-7713-01A	1.95102				6.056			109		TCGA-86-8672	19	1	59	MALE	unknow	Stage IIB	T3	M0	N0
TCGA-67-3773-01A	1.5544				6.065			176		TCGA-49-4488	869	1	74	FEMALE	unknow	Stage IA	T1	MX	N0
TCGA-44-A479-01A	2.57069				6.123			114		TCGA-55-7903	567	0	64	MALE	unknow	Stage IA	T1b	MX	N0
TCGA-50-8460-01A	2.38897				6.195			76		TCGA-MP-A4T2	1136	1	71	MALE	unknow	Stage IA	T1	M0	N0
TCGA-05-4422-01A	2.08986				6.223			100		TCGA-49-4487	855	1	72	FEMALE	unknow	Stage IA	T1	M0	N0
TCGA-05-4390-01A	1.82619				6.351			79		TCGA-99-8033	656	1	74	FEMALE	unknow	Stage IV	TX	M1	NX
TCGA-91-6830-01A	2.7109				6.425			91		TCGA-50-5068	1499	1	59	FEMALE	unknow	Stage IIB	T2	MX	N1
TCGA-50-5068-01A	1.31027				6.621			103		TCGA-55-6978	176	1	81	MALE	unknow	Stage IIA	T2b	MX	N0
TCGA-44-7669-01A	2.17313				6.632			167		TCGA-91-A4BC	44	0	59	MALE	unknow	Stage IIA	T2b	MX	N0
TCGA-50-5066-01A	1.42724				6.656			103		TCGA-49-4490	385	1	45	FEMALE	unknow	Stage IIIA	T3	M0	N2
TCGA-64-5815-01A	2.33969				6.664			183		TCGA-86-7955	508	0	62	MALE	unknow	Stage IB	T2a	M0	N0
TCGA-50-5939-01A	2.42226				6.782			160		TCGA-05-4430	761	0	59	FEMALE	unknow	Stage IB	T2	M0	N0
TCGA-MP-A4TA-01A	1.95405				6.847			170		TCGA-44-3398	253	0	77	FEMALE	unknow	Stage IA	T1b	M0	N0
TCGA-97-A4M1-01A	2.36609				6.865			44		TCGA-49-4507	268	1	73	FEMALE	unknow	Stage IIIA	T3	M0	N1
TCGA-44-5645-01B	4.06381				6.884			68		TCGA-97-A4M5	634	0	83	MALE	unknow	Stage IA	T1b	M0	N0
TCGA-64-1677-01A	1.31951				6.893			164		TCGA-49-6745	522	0	82	MALE	unknow	Stage IIIA	T2a	M0	N2
TCGA-44-2662-01A	2.19253				6.909			66		TCGA-86-8674	405	0	50	MALE	unknow	Stage IIA	T2a	M0	N1
TCGA-44-6775-01A	2.35502				7.001			111		TCGA-05-4384	426	0	66	MALE	unknow	Stage IIIA	T2	M0	N2
TCGA-38-4632-01A	1.90844				7.01			118		TCGA-78-7147	586	1	67	FEMALE	unknow	Stage IIB	T2	M0	N1
TCGA-55-8092-01A	2.17621				7.046			98		TCGA-93-7347	297	0	76	FEMALE	unknow	Stage IA	T1a	MX	N0
TCGA-50-5946-02A	2.10925				7.121			69		TCGA-49-4514	1700	0	79	FEMALE	unknow	Stage IA	T1	M0	N0
TCGA-MP-A4TI-01A	1.76239				7.217			98		TCGA-MN-A4N1	827	0	60	MALE	unknow	Stage IIA	T2a	M0	N1
TCGA-05-4418-01A	1.47469				7.25			167		TCGA-J2-A4AD	550	1	61	FEMALE	unknow	Stage IA	T1a	MX	N0
TCGA-MN-A4N4-01A	2.30857				7.325			93		TCGA-78-7160	678	0	61	MALE	unknow	Stage IV	T4	M1	N2
TCGA-55-8507-01A	2.21936				7.35			172		TCGA-05-4397	731	1	65	MALE	unknow	Stage IIB	T2	M0	N1
TCGA-86-8668-01A	2.25178				7.408			83		TCGA-91-8497	434	1	75	FEMALE	unknow	Stage IA	T1a	MX	N0
TCGA-05-5425-01A	2.09248				7.42			93		TCGA-55-7283	609	0	76	FEMALE	unknow	Stage IIIA	T3	MX	N2
TCGA-49-4510-01A	2.26716				7.427			151		TCGA-05-4244	0	0	70	MALE	unknow	Stage IV	T2	M1	N2
TCGA-55-6979-01A	1.88105				7.437			115		TCGA-91-6848	224	0	59	MALE	unknow	Stage IIIA	T2	MX	N2
TCGA-78-7158-01A	2.28258				7.512			96		TCGA-MP-A4TD	307	1	71	MALE	unknow	Stage IIIA	T2	M0	N2
TCGA-44-6775-01C	2.80179				7.529			188		TCGA-55-8620	375	1	60	MALE	unknow	Stage IV	T1a	M1b	N1
TCGA-97-8547-01A	2.21464				7.542			187		TCGA-97-7547	1965	0	67	FEMALE	unknow	Stage IB	T2	MX	N0
TCGA-78-7153-01A	2.18337				7.62			106		TCGA-44-6777	987	1	85	FEMALE	unknow	Stage IB	T2	MX	NX
TCGA-35-4122-01A	1.28093				7.759			88		TCGA-38-4629	864	1	68	MALE	unknow	Stage IIB	T3	M0	N0
TCGA-44-3918-01B	2.3617				7.796			124		TCGA-55-8097	476	0	60	FEMALE	unknow	Stage IA	T1a	MX	N0
TCGA-49-AARE-01A	1.79175				7.823			123		TCGA-78-8648	1209	1	58	FEMALE	unknow	Stage IIB	T3	M0	N0
TCGA-75-5126-01A	2.26234				7.838			94		TCGA-75-5125		0	unknow	MALE	unknow	Stage IIB	T2	M0	N1
TCGA-49-6761-01A	1.59858				7.887			96		TCGA-95-7944	21	0	71	MALE	unknow	Stage IA	T1a	M0	N0
TCGA-91-7771-01A	2.11874				7.917			198		TCGA-44-6147	441	0	67	FEMALE	unknow	Stage IA	T1b	M0	NX
TCGA-69-7980-01A	2.41742				8.052			131		TCGA-55-7727	119	0	70	MALE	unknow	Stage IIIA	T1a	MX	N2
TCGA-69-8253-01A	1.86355				8.178			135		TCGA-95-7039	34	0	54	FEMALE	unknow	Stage IIB	T3	MX	N0
TCGA-95-7947-01A	1.67459				8.29			126		TCGA-55-6975	118	1	61	MALE	unknow	Stage IIB	T2	M0	N1
TCGA-49-4490-11A	2.07211				8.303			186		TCGA-05-4433	730	0	82	MALE	unknow	Stage IB	T2	M0	N0
TCGA-62-8394-01A	1.91273				8.364			104		TCGA-05-4427	791	0	65	FEMALE	unknow	Stage IIB	T2	M0	N1
TCGA-55-8616-01A	2.12462				8.365			140		TCGA-86-7711	630	0	70	MALE	unknow	Stage IIA	T2a	M0	N1
TCGA-49-6743-01A	2.19194				8.459			98		TCGA-44-2661	446	0	69	FEMALE	unknow	Stage IA	T1	M0	N0
TCGA-49-AAR4-01A	1.97				8.461			134		TCGA-55-6981	1379	1	53	FEMALE	unknow	Stage IIIA	T1	M0	N2
TCGA-38-4625-01A	1.81466				8.599			47		TCGA-MP-A4TH	446	0	70	FEMALE	unknow	Stage IA	T1a	M0	N0
TCGA-75-6205-01A	2.3001				8.623			166		TCGA-55-8299	469	1	61	FEMALE	unknow	Stage IA	T1b	MX	N0
TCGA-05-4417-01A	2.35493				8.655			142		TCGA-L4-A4E6	435	0	67	MALE	unknow	Stage IA	T1	M0	N0
TCGA-50-5045-01A	1.67401				8.718			88		TCGA-44-A47F	337	0	74	MALE	unknow	Stage IIB	T2b	M0	N1
TCGA-97-A4M2-01A	1.99473				8.743			112		TCGA-55-7913	561	1	61	FEMALE	unknow	Stage IA	T1b	MX	N0
TCGA-97-A4M3-01A	1.87248				8.789			87		TCGA-38-4628	1492	1	65	FEMALE	unknow	Stage IIB	T2	M0	N1
TCGA-44-2668-01A	2.47839				8.795			100		TCGA-67-6215	174	0	52	FEMALE	unknow	Stage IB	T2a	M0	N0
TCGA-71-8520-01A	2.3238				8.857			144		TCGA-NJ-A7XG	617	0	49	MALE	unknow	Stage IIIA	T4	M0	N1
TCGA-75-5125-01A	1.86035				8.917			242		TCGA-67-3772	573	0	82	FEMALE	unknow	Stage IB	T2	M0	N0
TCGA-49-4512-01A	2.27619				8.923			100		TCGA-S2-AA1A	513	0	68	FEMALE	unknow	Stage IA	T1b	M0	N0
TCGA-86-7711-01A	2.04604				8.965			84		TCGA-49-6767	677	0	46	FEMALE	unknow	Stage IIB	T3	MX	N0
TCGA-44-2656-01B	2.92093				8.98			109		TCGA-55-6980	2109	0	56	MALE	unknow	Stage IA	T1	M0	N0
TCGA-L4-A4E6-01A	1.89897				9.205			103		TCGA-44-6144	407	0	58	MALE	unknow	Stage IA	T1a	M0	N0
TCGA-49-AAR0-01A	1.92095				9.453			33		TCGA-44-5645	383	0	61	FEMALE	unknow	Stage IA	T1	unknow	NX
TCGA-50-7109-01A	2.16325				9.604			123		TCGA-MP-A4T7	167	1	75	FEMALE	unknow	Stage IV	T2	M1	N0
TCGA-L9-A50W-01A	2.07459				9.65			80		TCGA-62-A46V	2199	0	78	FEMALE	unknow	Stage IB	T2	M0	N0
TCGA-49-6745-11A	2.68926				9.661			123		TCGA-44-6774	361	0	56	FEMALE	unknow	Stage IIIA	T1	M0	N2
TCGA-80-5607-01A	2.11564				9.679			208		TCGA-55-8621	515	0	75	FEMALE	unknow	Stage IA	T1a	MX	N0
TCGA-55-8094-01A	2.17322				9.698			172		TCGA-05-4396	303	1	76	MALE	unknow	Stage IIIB	T4	M0	N1
TCGA-05-4430-01A	2.0756				9.822			88		TCGA-55-7573	487	0	72	FEMALE	unknow	Stage IA	T1b	MX	N0
TCGA-91-A4BD-01A	1.92853				9.858			108		TCGA-49-AARR	4992	0	68	MALE	unknow	Stage IA	T1	MX	N0
TCGA-78-7149-01A	1.9256				10.024			46		TCGA-97-A4M3	540	0	69	FEMALE	unknow	Stage IA	T1b	M0	N0
TCGA-55-7724-01A	2.54694				10.067			176		TCGA-49-AARO	3759	0	39	FEMALE	unknow	Stage IA	T1a	MX	N0
TCGA-50-6593-01A	2.15161				10.166			239		TCGA-91-6830	60	0	65	FEMALE	unknow	Stage IIA	T1	MX	N1
TCGA-86-8674-01A	1.46188				10.251			37		TCGA-38-6178	448	0	70	FEMALE	unknow	Stage IIIA	T2b	unknow	N2
TCGA-49-4505-01A	2.22915				10.295			133		TCGA-55-8091	600	0	74	MALE	unknow	Stage IB	T2	MX	N0
TCGA-05-5420-01A	1.43523				10.318			113		TCGA-55-8507	418	0	53	MALE	unknow	Stage IA	T1a	MX	N0
TCGA-55-6983-01A	2.62239				10.402			114		TCGA-75-7030		0	unknow	MALE	unknow	Stage IIB	T3	M0	N0
TCGA-44-8119-01A	2.27975				10.487			91		TCGA-86-A456	405	0	78	FEMALE	unknow	Stage IA	T1a	M0	N0
TCGA-55-6971-11A	2.14199				10.535			158		TCGA-55-A492	596	0	70	FEMALE	unknow	Stage IA	T1a	MX	N0
TCGA-55-7994-01A	2.14387				10.547			174		TCGA-64-1678	1189	0	70	FEMALE	unknow	unknow	T2b	M0	N0
TCGA-55-8508-01A	2.08942				10.589			139		TCGA-62-8399	2696	0	62	MALE	unknow	Stage IIIA	T2	M0	N2
TCGA-73-7499-01A	2.03599				10.61			69		TCGA-55-6985	1233	0	58	FEMALE	unknow	Stage IB	T2	MX	N0
TCGA-50-5933-01A	2.63174				10.62			115		TCGA-44-8120	260	0	58	MALE	unknow	Stage IB	T2a	M0	N0
TCGA-55-6970-11A	2.51674				10.722			47		TCGA-50-5935	653	1	86	FEMALE	unknow	Stage IA	T1	M0	N0
TCGA-NJ-A4YI-01A	1.84617				10.933			102		TCGA-50-5044	624	1	72	FEMALE	unknow	Stage IIIB	T4	M0	N1
TCGA-55-7573-01A	2.63478				11.079			96		TCGA-55-8085	904	0	64	MALE	unknow	Stage IA	T1b	M0	N0
TCGA-75-7030-01A	2.53253				11.176			91		TCGA-L9-A444	307	0	60	FEMALE	unknow	Stage IA	T1a	MX	N0
TCGA-91-A4BC-01A	2.13742				11.229			123		TCGA-55-8615	446	0	67	MALE	unknow	Stage IIIA	T3	MX	N2
TCGA-78-7220-01A	1.59399				11.396			116		TCGA-97-A4M0	652	0	60	FEMALE	unknow	Stage IB	T2a	M0	N0
TCGA-05-4382-01A	2.2681				11.547			149		TCGA-95-7562	87	1	71	MALE	unknow	Stage IIA	T2a	M0	N1
TCGA-75-7031-01A	1.88726				11.754			153		TCGA-38-4626	2595	0	57	FEMALE	unknow	unknow	T2b	M0	N0
TCGA-86-8278-01A	3.36124				11.855			44		TCGA-67-6216	141	0	57	FEMALE	unknow	Stage IA	T1a	M0	N0
TCGA-NJ-A55R-01A	2.24264				11.957			105		TCGA-75-6203		0	unknow	FEMALE	unknow	Stage IIIA	T2	M0	N2
TCGA-91-8496-01A	2.17483				12.226			76		TCGA-67-3773	427	0	84	FEMALE	unknow	Stage IB	T2	M0	N0
TCGA-44-2655-11A	2.80274				12.316			50		TCGA-78-7161	215	0	69	FEMALE	unknow	Stage IIB	T3	M0	N0
TCGA-MP-A4TJ-01A	2.16463				12.503			192		TCGA-NJ-A4YQ	886	0	69	FEMALE	unknow	Stage IA	T1b	M0	N0
TCGA-69-7765-01A	2.31614				12.807			146		TCGA-50-5072	250	1	74	MALE	unknow	Stage IIIA	T2	M0	N2
TCGA-64-5775-01A	2.50006				12.943			144		TCGA-50-5931	434	1	75	FEMALE	unknow	Stage IB	T2	M0	N0
TCGA-44-7661-01A	2.03107				13.044			137		TCGA-49-AARN	1135	1	56	FEMALE	unknow	Stage IA	T1	MX	N0
TCGA-49-4486-01A	1.5769				13.235			75		TCGA-64-1681	1167	1	61	FEMALE	unknow	Stage IA	T1	M0	N0
TCGA-75-6211-01A	2.12338				13.254			135		TCGA-99-7458	392	0	74	FEMALE	unknow	Stage IIIA	T4	M0	N0
TCGA-05-4427-01A	2.20454				14.036			164		TCGA-35-4122	225	0	69	MALE	unknow	Stage IA	T1	M0	N0
TCGA-MP-A4TE-01A	2.10156				14.977			203		TCGA-44-7672	418	0	52	FEMALE	unknow	Stage IA	T1b	M0	N0
TCGA-38-7271-01A	2.47677				15.033			115		TCGA-44-7662	218	0	61	MALE	unknow	Stage IB	T2a	MX	N0
TCGA-62-8399-01A	2.25003				15.42			143		TCGA-86-7714	625	1	61	FEMALE	unknow	Stage IIIA	T1b	M0	N2
TCGA-49-AAR2-01A	1.42148				15.551			95		TCGA-97-7552	1932	0	70	MALE	unknow	Stage IB	T2	MX	N0
TCGA-86-7953-01A	2.27276				15.656			83		TCGA-44-5643	417	0	53	MALE	unknow	Stage IIIA	T2b	M0	N2
TCGA-69-8254-01A	2.59921				16.078			154		TCGA-75-7025		0	unknow	MALE	unknow	Stage IB	T2	M0	N0
TCGA-86-8055-01A	2.78244				17.469			58		TCGA-78-8655	2360	0	77	FEMALE	unknow	Stage IA	T1	M0	N0
TCGA-44-2665-11A	2.3512				17.821			76		TCGA-97-7937	564	0	65	MALE	unknow	Stage IB	T2a	MX	N0
TCGA-55-5899-01A	2.49308							17		TCGA-64-1679	1686	0	58	FEMALE	unknow	Stage IIIA	T1	M0	N2
TCGA-78-8655-01A	1.67758							91		TCGA-86-A4P8	431	0	59	FEMALE	unknow	Stage IIIA	T1b	MX	N2
TCGA-05-4420-01A	1.66941							126		TCGA-55-8205	599	0	76	FEMALE	unknow	Stage IIA	T2b	M0	N0
TCGA-49-AARN-01A	2.32151							156		TCGA-44-2668	246	0	51	MALE	unknow	Stage IB	T2	M0	N0
TCGA-49-6745-01A	2.28792							221		TCGA-NJ-A4YP	50	0	52	MALE	unknow	Stage IB	T2a	M0	N0
TCGA-38-4625-11A	2.33364							81		TCGA-49-4494	1081	1	77	MALE	unknow	Stage IIIA	T3	M0	N2
TCGA-55-8505-01A	1.79578							181		TCGA-49-AAR9	260	1	61	MALE	unknow	Stage IIB	T3	MX	N0
TCGA-99-8028-01A	1.82818							89		TCGA-38-4625	2973	0	66	FEMALE	unknow	Stage IB	T2a	M0	N0
TCGA-38-6178-01A	2.78448							100		TCGA-44-7661	366	0	69	FEMALE	unknow	Stage IB	T2a	M0	N0
TCGA-55-6987-01A	1.95286							128		TCGA-55-7726	652	0	72	FEMALE	unknow	Stage IA	T1b	MX	N0
TCGA-49-4494-01A	1.40855							115		TCGA-75-6205		1	unknow	FEMALE	unknow	Stage IB	T2a	M0	N0
TCGA-55-6543-01A	2.51424							104		TCGA-55-6972	1632	1	72	MALE	unknow	Stage IB	T2	M0	N0
TCGA-64-1678-01A	1.08272							126		TCGA-86-8359	444	1	52	MALE	unknow	Stage IIIA	T3	M0	N2
TCGA-91-6835-01A	2.39798							192		TCGA-50-6673	22	1	84	FEMALE	unknow	Stage I	T1	M0	N0
TCGA-S2-AA1A-01A	2.28906							139		TCGA-44-3917	392	0	33	FEMALE	unknow	Stage IB	T2	M0	N0
TCGA-69-7761-01A	2.42436							137		TCGA-95-7567	163	0	61	MALE	unknow	Stage IIB	T2b	M0	N1
TCGA-86-8672-01A	1.61458							116		TCGA-64-1677	628	1	77	FEMALE	unknow	Stage IIIA	T2	M0	N2
TCGA-44-5644-01A	1.73778							131		TCGA-50-5942	883	0	67	FEMALE	unknow	Stage IA	T1	M0	N0
TCGA-49-4506-01A	0.880799							71		TCGA-38-4627	1147	1	64	FEMALE	unknow	Stage IIA	T1b	M0	N1
TCGA-MP-A4SV-01A	1.87906							129		TCGA-86-8055	124	1	79	MALE	unknow	Stage IIA	T2a	M0	N1
TCGA-53-7626-01A	2.69149							157		TCGA-55-A4DF	440	1	88	MALE	unknow	Stage IA	T1b	MX	N0
TCGA-91-6847-11A	3.25624							22		TCGA-44-2664	383	0	66	FEMALE	unknow	Stage IA	T1	M0	N0
TCGA-MN-A4N1-01A	1.62298							88		TCGA-44-A47B	287	0	79	MALE	unknow	Stage IB	T2a	M0	N0
TCGA-91-6835-11A	4.30226							152		TCGA-62-A46R	1725	1	54	FEMALE	unknow	Stage IB	T2	M0	N0
TCGA-35-4123-01A	1.21762							67		TCGA-71-8520	210	1	60	FEMALE	unknow	Stage IB	T2	M0	N0
TCGA-55-6983-11A	2.49881							144		TCGA-80-5611		0	unknow	MALE	unknow	Stage IB	T2	M0	N0
TCGA-55-8621-01A	2.72179							187		TCGA-05-4250	121	1	79	FEMALE	unknow	Stage IIIA	T3	M0	N1
TCGA-69-A59K-01A	2.28752							126		TCGA-78-7158	179	1	59	FEMALE	unknow	Stage IIIB	T4	M0	N2
TCGA-49-4501-01A	2.24612							133		TCGA-53-7813	424	0	51	FEMALE	unknow	Stage IIIB	T4	M0	N0
TCGA-44-2655-01A	2.06425							171		TCGA-55-6970	464	1	67	FEMALE	unknow	Stage IIIA	T2	MX	N2
TCGA-05-4434-01A	2.03268							26		TCGA-73-A9RS	340	1	41	MALE	unknow	Stage IIB	T3	M0	N0
TCGA-78-7148-01A	2.36252							31		TCGA-69-7764	414	0	75	MALE	unknow	Stage IA	T1b	M0	N0
TCGA-44-6145-01A	2.5042							112		TCGA-55-8094	541	0	51	MALE	unknow	Stage IV	T2b	M1b	N0
TCGA-55-8615-01A	2.8455							117		TCGA-95-A4VN	553	0	62	FEMALE	unknow	Stage IIA	T2a	M0	N1
TCGA-73-4676-11A	2.10025							58		TCGA-69-8254	409	0	85	MALE	unknow	unknow	T2b	unknow	unknow
TCGA-38-4626-01A	2.22868							129		TCGA-49-AAR3	1893	0	69	MALE	unknow	Stage IIB	T2	MX	N1
TCGA-50-5930-01A	2.46507							118		TCGA-49-4510	896	1	51	FEMALE	unknow	Stage IIB	T2	M0	N1
TCGA-55-6981-01A	2.27053							119		TCGA-55-7281	872	0	70	FEMALE	unknow	Stage IA	T1b	M0	N0
TCGA-55-6984-11A	2.93284							61		TCGA-69-7763	690	0	69	MALE	unknow	Stage IA	T1b	M0	N0
TCGA-62-A46R-01A	2.01192							101		TCGA-78-7148	626	1	71	MALE	unknow	Stage IIB	T2	M0	N1
TCGA-95-8039-01A	2.54447							75		TCGA-97-A4M7	629	0	74	MALE	unknow	Stage IA	T1b	M0	N0
TCGA-55-6986-11A	3.30338							148		TCGA-86-8668	423	0	61	FEMALE	unknow	Stage IA	T1b	M0	N0
TCGA-97-7554-01A	2.31339							45		TCGA-49-AAQV	677	1	63	FEMALE	unknow	Stage II	T1	MX	N1
TCGA-67-6216-01A	2.34938							51		TCGA-71-6725	256	0	48	FEMALE	unknow	Stage IB	T2	M0	N0
TCGA-MN-A4N5-01A	1.3633							86		TCGA-55-7570	824	0	60	MALE	unknow	Stage IA	T1a	MX	N0
TCGA-44-3398-11B	2.99419							141		TCGA-05-4402	244	1	57	FEMALE	unknow	Stage IV	T2	M1	NX
TCGA-93-8067-01A	2.08669							180		TCGA-67-4679	448	0	69	MALE	unknow	unknow	T3	M0	N0
TCGA-97-8176-01A	1.74413							96		TCGA-05-4422	365	0	68	MALE	unknow	Stage IB	T2	M0	N0
TCGA-55-A493-01A	1.45094							181		TCGA-55-7227	952	1	77	MALE	unknow	Stage IIIA	T3	MX	N1
TCGA-62-A46S-01A	1.98609							164		TCGA-55-1594	1178	0	68	MALE	unknow	Stage IIIA	T2	M0	N2
TCGA-55-6968-01A	1.81867							137		TCGA-49-AAR4	879	1	51	MALE	unknow	Stage IIIA	T2	MX	N2
TCGA-44-6147-01A	2.87232							86		TCGA-62-A46Y	414	1	70	FEMALE	unknow	Stage IIIA	T2	M0	N2
TCGA-55-8514-01A	1.65414							130		TCGA-62-A46S	1653	1	73	MALE	unknow	Stage IB	T2	M0	N0
TCGA-55-7911-01A	1.9847							128		TCGA-97-8177	499	0	59	FEMALE	unknow	Stage IB	T2a	M0	N0
TCGA-35-3615-01A	1.81249							104		TCGA-05-5425	882	0	68	MALE	unknow	Stage IIB	T2b	M0	N1
TCGA-73-4658-01A	1.91262							157		TCGA-49-6744	890	0	64	FEMALE	unknow	Stage IIA	T2a	MX	N1
TCGA-44-6778-01A	2.63378							81		TCGA-44-6778	1110	0	59	MALE	unknow	Stage IA	T1	MX	N0
TCGA-62-8397-01A	1.50693							151		TCGA-75-6206		0	unknow	MALE	unknow	Stage IB	T2	M0	N0
TCGA-50-6595-01A	2.22418							139		TCGA-80-5607		0	unknow	FEMALE	unknow	Stage IIB	T2	M0	N1
TCGA-L9-A444-01A	1.75339							145		TCGA-NJ-A4YF	2161	0	50	FEMALE	unknow	Stage IA	T1	M0	N0
TCGA-64-5779-01A	2.3435							165		TCGA-78-7220	807	1	53	FEMALE	unknow	Stage IIIA	T2	M0	N2
TCGA-44-7660-01A	1.47636							117		TCGA-50-6595	189	1	74	FEMALE	unknow	Stage IIIA	T2	M0	N2
TCGA-44-2666-01A	2.32814							176		TCGA-78-7167	2681	1	77	MALE	unknow	Stage IV	T2	M1	N0
TCGA-49-4512-11A	1.79851							191		TCGA-95-7948	133	0	42	FEMALE	unknow	Stage IB	T2a	M0	N0
TCGA-44-6146-11A	2.41177							80		TCGA-75-6207		1	unknow	MALE	unknow	Stage IIIA	T2	M0	N2
TCGA-44-6777-01A	2.43007							53		TCGA-05-4389	1369	0	70	MALE	unknow	Stage IA	T1	M0	N0
TCGA-73-4675-01A	1.75414							120		TCGA-05-5429	275	1	60	MALE	unknow	Stage IIIA	T3	M0	N2
TCGA-05-4410-01A	2.13465							137		TCGA-55-7907	343	1	77	MALE	unknow	Stage IIA	T2a	MX	N1
TCGA-55-7903-01A	1.67791							167		TCGA-67-3776	61	0	57	FEMALE	unknow	Stage IIB	T2	M0	N1
TCGA-97-7553-01A	2.1292							81		TCGA-73-4677	38	1	74	MALE	unknow	unknow	T2a	M0	N0
TCGA-78-7147-01A	2.67653							127		TCGA-75-5147		0	unknow	FEMALE	unknow	Stage IB	T2	M0	N0
TCGA-38-4627-11A	2.03964							183		TCGA-50-5045	2174	1	57	FEMALE	unknow	unknow	T2	M0	N1
TCGA-99-8033-01A	1.75081							113		TCGA-44-A4SU	409	1	67	FEMALE	unknow	Stage IA	T1a	MX	N0
TCGA-55-1594-01A	2.70801							169		TCGA-55-8301	534	0	58	MALE	unknow	Stage IB	T2a	MX	N0
TCGA-55-6980-01A	2.64574							128		TCGA-55-1596	2065	0	55	MALE	unknow	Stage IIB	T2	M0	N1
TCGA-95-A4VK-01A	1.89267							69		TCGA-55-A4DG	608	0	71	MALE	unknow	Stage IA	T1b	MX	N0
TCGA-55-8207-01A	2.7124							195		TCGA-49-AARE	1229	1	51	FEMALE	unknow	Stage IA	T1	MX	N0
TCGA-NJ-A55O-01A	1.78432							98		TCGA-50-6592	777	1	71	FEMALE	unknow	Stage IB	T2	M0	N0
TCGA-95-7043-01A	2.35323							61		TCGA-J2-A4AG	500	0	66	FEMALE	unknow	Stage IA	T1b	MX	N0
TCGA-44-7672-01A	2.18328							97		TCGA-67-3771	610	0	77	FEMALE	unknow	Stage IA	T1	M0	N0
TCGA-44-6146-01B	2.43238							62		TCGA-73-4662	912	0	65	FEMALE	unknow	Stage IA	T1	M0	N0
TCGA-67-3771-01A	1.79243							44		TCGA-05-5420	457	0	67	MALE	unknow	Stage IIIA	T2	M0	N2
TCGA-67-3772-01A	2.13263							163		TCGA-86-8056	139	0	63	FEMALE	unknow	Stage IIIA	T4	M0	N0
TCGA-97-A4M5-01A	2.49065							195		TCGA-J2-A4AE	671	0	77	FEMALE	unknow	Stage IA	T1a	MX	N0
TCGA-53-A4EZ-01A	1.76849							127		TCGA-44-7669	574	1	59	MALE	unknow	Stage IIA	T1b	MX	N1
TCGA-99-8032-01A	2.31196							101		TCGA-44-8119	285	0	73	MALE	unknow	Stage IIB	T3	M0	N0
TCGA-73-4670-01A	2.57465							78		TCGA-50-5941	567	0	55	FEMALE	unknow	Stage IIIA	T2a	M0	N2
TCGA-55-7576-01A	2.32417							99		TCGA-64-5781	1202	0	55	FEMALE	unknow	Stage IB	T2	M0	N0
TCGA-49-6743-11A	2.49774							57		TCGA-73-4666	800	0	52	FEMALE	unknow	Stage IV	T1	M1	N0
TCGA-J2-A4AE-01A	2.57855							173		TCGA-L9-A8F4	476	0	64	FEMALE	unknow	Stage IB	T2a	MX	N0
TCGA-93-7347-01A	2.28157							85		TCGA-69-8253	426	0	59	FEMALE	unknow	Stage IIA	T1a	MX	N1
TCGA-75-7027-01A	2.38408							195		TCGA-97-8552	626	0	55	FEMALE	unknow	Stage I	T1a	MX	N0
TCGA-62-A472-01A	2.15706							88		TCGA-44-6776	1938	0	60	FEMALE	unknow	Stage IA	T1	MX	N0
TCGA-78-7154-01A	2.65132							108		TCGA-L9-A5IP	58	1	40	FEMALE	unknow	Stage IV	T3	M1b	N2
TCGA-50-5044-01A	1.89884							180		TCGA-38-4630	1073	1	75	FEMALE	unknow	Stage IB	T2	M0	N0
TCGA-95-A4VP-01A	1.76688							150		TCGA-95-7947	40	0	67	MALE	unknow	Stage IA	T1a	M0	N0
TCGA-44-2661-01A	2.01106							112		TCGA-4B-A93V	254	0	52	FEMALE	unknow	Stage IA	T1b	M0	N0
TCGA-49-AARO-01A	2.15678							74		TCGA-86-8076	489	0	42	MALE	unknow	Stage IA	T1	M0	N0
TCGA-91-6831-01A	2.25449							141		TCGA-05-4410	0	0	62	MALE	unknow	Stage IB	T2	M0	N0
TCGA-55-6642-01A	2.58835							55		TCGA-62-A472	910	0	70	MALE	unknow	Stage IIB	T3	M0	N0
TCGA-86-8056-01A	2.44124							110		TCGA-55-6968	1293	1	61	MALE	unknow	Stage IV	T1	M1	N0
TCGA-L9-A5IP-01A	1.96811							127		TCGA-55-8514	520	0	70	FEMALE	unknow	Stage IB	T2a	MX	N0
TCGA-97-7546-01A	2.1441							168		TCGA-75-7031		0	unknow	FEMALE	unknow	Stage IB	T2	M0	N0
TCGA-97-7547-01A	2.51069							163		TCGA-62-8397	1289	0	70	FEMALE	unknow	Stage IIB	T3	M0	N0
TCGA-44-6776-11A	2.55185							75		TCGA-86-7953	591	0	69	FEMALE	unknow	Stage IA	T1b	M0	N0
TCGA-55-7914-01A	2.31076							109		TCGA-75-5146		0	unknow	MALE	unknow	Stage IB	T2	M0	N0
TCGA-78-7143-01A	1.9741							137		TCGA-44-A47G	351	0	73	FEMALE	unknow	Stage IA	T1	M0	N0
TCGA-97-A4M0-01A	2.26981							61		TCGA-86-8671	839	0	72	FEMALE	unknow	Stage IIB	T2b	M0	N1
TCGA-NJ-A55A-01A	3.46611							122		TCGA-86-8358	653	0	44	MALE	unknow	Stage IB	T2a	M0	N0
TCGA-55-8205-01A	1.89437							100		TCGA-05-4432	761	0	66	MALE	unknow	Stage IIB	T2	M0	N1
TCGA-05-4415-01A	2.28112							106		TCGA-86-8669	938	0	64	MALE	unknow	Stage IA	T1b	M0	N0
TCGA-97-7941-01A	2.59818							160		TCGA-95-A4VK	651	0	74	FEMALE	unknow	Stage IIIA	T2b	M0	N2
TCGA-86-8585-01A	2.45564							99		TCGA-44-7670	531	0	47	FEMALE	unknow	Stage IIA	T1b	M0	N1
TCGA-55-8203-01A	2.25975							246		TCGA-73-7499	715	0	81	FEMALE	unknow	Stage IB	T2a	M0	N0
TCGA-71-6725-01A	1.90314							68		TCGA-62-A46U	2067	0	71	FEMALE	unknow	Stage IIB	T2	M0	N1
TCGA-55-7816-01A	2.71469							162		TCGA-44-2657	400	0	74	FEMALE	unknow	Stage IB	T2	M0	NX
TCGA-55-6978-01A	2.15936							105		TCGA-97-8171	568	0	81	MALE	unknow	Stage IV	T2a	M1a	N2
TCGA-55-1592-01A	2.45208							73		TCGA-78-7633	994	0	67	MALE	unknow	Stage IB	T2	M0	N0
TCGA-97-8175-01A	1.67811							80		TCGA-64-5775	62	1	71	MALE	unknow	Stage IIIA	T4	M0	N0
TCGA-86-7954-01A	2.21454							79		TCGA-J2-8194	724	0	69	FEMALE	unknow	Stage IIB	T3	MX	N0
TCGA-78-8662-01A	1.86297							161		TCGA-78-7539	327	0	75	FEMALE	unknow	Stage IIA	T2b	M0	N0
TCGA-MP-A4TF-01A	2.09633							101		TCGA-91-6829	1258	1	78	MALE	unknow	Stage IB	T2	MX	N0
TCGA-MP-A4T7-01A	1.79433							115		TCGA-99-8028	1118	0	50	FEMALE	unknow	Stage IA	T1a	M0	N0
TCGA-44-5645-01A	3.53741							160		TCGA-78-7153	760	0	65	FEMALE	unknow	Stage IB	T2	M0	N0
TCGA-55-8506-01A	1.38825							89		TCGA-L9-A50W	442	1	75	MALE	unknow	Stage IIA	T1b	MX	N1
TCGA-50-6591-01A	1.95903							65		TCGA-50-6594	370	1	79	FEMALE	unknow	Stage IIIA	T3	M0	N2
TCGA-91-6831-11A	2.37359							111		TCGA-05-5428	670	0	57	MALE	unknow	Stage IIA	T1b	M0	N1
TCGA-78-7159-01A	2.14824							122		TCGA-55-5899	930	0	58	MALE	unknow	unknow	T1a	M0	N1
TCGA-69-7763-01A	2.23802							42		TCGA-44-7659	444	0	70	MALE	unknow	Stage IA	T1b	MX	N0
TCGA-55-8085-01A	1.9414							81		TCGA-55-7816	468	1	49	FEMALE	unknow	Stage IV	TX	MX	NX
TCGA-62-A471-01A	1.49951							108		TCGA-05-4425	669	0	70	FEMALE	unknow	Stage IV	T2	M1	N0
TCGA-91-6840-01A	2.01525							92		TCGA-44-2665	400	0	55	FEMALE	unknow	Stage IIB	T2	M0	N1
TCGA-44-3917-01B	2.95218							142		TCGA-05-4424	913	0	70	MALE	unknow	Stage IIB	T3	M0	N0
TCGA-73-7498-01A	2.38097							24		TCGA-78-7156	976	1	62	MALE	unknow	Stage IV	T4	M1	N1
TCGA-55-8206-01A	2.5834							76		TCGA-49-4512	905	1	69	FEMALE	unknow	Stage IIIA	T2	MX	N2
TCGA-75-6207-01A	2.75355							159		TCGA-78-7536	244	1	69	MALE	unknow	Stage IIIA	T2	M0	N2
TCGA-97-8179-01A	3.20197							135		TCGA-97-8175	551	0	55	FEMALE	unknow	Stage IB	T2a	M0	N0
TCGA-91-6828-11A	3.08634							158		TCGA-49-4501	1421	1	67	FEMALE	unknow	Stage IB	T2	M0	N0
TCGA-50-8459-01A	2.36926							171		TCGA-53-7626	929	1	76	FEMALE	unknow	Stage IIA	T1	M0	N1
TCGA-50-6590-01A	2.12008							155		TCGA-55-6984	760	1	71	FEMALE	unknow	Stage IIB	T2	M0	N1
TCGA-49-6742-01A	2.20572							76		TCGA-44-2659	529	0	65	FEMALE	unknow	Stage IIB	T1	M0	N1
TCGA-64-1679-01A	2.286							26		TCGA-MP-A4SW	1778	1	53	MALE	unknow	Stage IIB	T2	M0	N1
TCGA-99-7458-01A	2.31622							123		TCGA-55-A48X	689	0	63	FEMALE	unknow	Stage IIA	T1b	M0	N1
TCGA-97-A4M7-01A	2.79139							68		TCGA-55-1592	701	1	65	MALE	unknow	Stage IA	T2	M0	N0
TCGA-MP-A4TH-01A	1.96894							187		TCGA-86-8673	455	0	61	MALE	unknow	Stage IB	T2	M0	N0
TCGA-44-6144-11A	2.32818							79		TCGA-35-4123	182	0	38	MALE	unknow	Stage IA	T1	M0	N0
TCGA-75-5122-01A	2.20533							132		TCGA-78-8640	6528	0	59	MALE	unknow	Stage IIA	T1	M0	N1
TCGA-50-5930-11A	2.22008							48		TCGA-75-7027		0	unknow	MALE	unknow	Stage IB	T2	M0	N0
TCGA-50-5066-02A	2.60442							43		TCGA-99-8032	44	0	61	MALE	unknow	Stage IA	T1a	M0	N0
TCGA-62-A46P-01A	1.55983							41		TCGA-49-6761	354	0	68	FEMALE	unknow	Stage IIIA	T1	MX	N2
TCGA-38-4626-11A	1.97494							156		TCGA-MP-A4SY	1501	1	61	MALE	unknow	Stage IIB	T2	M0	N1
TCGA-50-5935-11A	3.16983							137		TCGA-55-A490	99	1	78	MALE	unknow	Stage IIA	T2b	MX	N0
TCGA-38-4632-11A	2.21062							149		TCGA-93-7348	127	0	75	FEMALE	unknow	Stage IA	T1a	MX	N0
TCGA-75-6212-01A	2.44487							103		TCGA-49-AAR0	4655	0	57	MALE	unknow	Stage IA	T1	MX	N0
TCGA-44-6146-01A	1.9741							52		TCGA-93-A4JP	578	0	64	MALE	unknow	Stage IV	TX	M1b	NX
TCGA-55-7913-01B	1.77615							143		TCGA-55-6979	237	1	59	FEMALE	unknow	Stage IIB	T2	M0	N1
TCGA-78-7166-01A	1.27691							125		TCGA-73-7498	1189	0	58	FEMALE	unknow	Stage IA	T1b	M0	N0
TCGA-93-A4JN-01A	2.45318							137		TCGA-MP-A4T8	161	1	68	MALE	unknow	Stage IIIA	T2	M0	N2
TCGA-55-6985-01A	2.45409							149		TCGA-50-6590	1288	1	72	FEMALE	unknow	Stage IB	T2	M0	N0
TCGA-55-6975-11A	2.36464							121		TCGA-64-5815	224	0	74	MALE	unknow	Stage IIB	T2	M0	N1
TCGA-38-4627-01A	2.55775							103		TCGA-78-7540	881	0	66	FEMALE	unknow	Stage IB	T2	M0	N0
TCGA-55-6975-01A	2.50599							169		TCGA-55-8510	539	0	55	FEMALE	unknow	Stage IB	T2a	MX	N0
TCGA-62-A46V-01A	2.53074							85		TCGA-44-7671	535	0	64	MALE	unknow	Stage IB	T2a	M0	N0
TCGA-55-6984-01A	1.74049							84		TCGA-91-8496	505	0	63	FEMALE	unknow	Stage IB	T2a	MX	NX
TCGA-50-6594-01A	2.6008							228		TCGA-55-8089	702	1	56	MALE	unknow	Stage IA	T1a	M0	N0
TCGA-49-AAR3-01A	2.00854							36		TCGA-99-AA5R	658	0	70	FEMALE	unknow	Stage IA	T1a	M0	N0
TCGA-49-6744-11A	2.92048							78		TCGA-55-8505	440	0	62	MALE	unknow	Stage IIIA	T1a	MX	N2
TCGA-86-7955-01A	2.39404							142		TCGA-05-5423	151	0	65	MALE	unknow	Stage IIB	T2	M0	N1
TCGA-55-A4DG-01A	2.942							70		TCGA-55-8614	536	0	76	MALE	unknow	Stage IB	T2a	MX	N0
TCGA-44-6148-01A	3.37906							133		TCGA-50-5946	686	0	62	MALE	unknow	Stage IA	T1	MX	N0
TCGA-93-A4JP-01A	2.1701							112		TCGA-05-4245	730	0	81	MALE	unknow	Stage IIIA	T2	M0	N2
TCGA-78-7150-01A	2.64805							172		TCGA-91-A4BD	603	0	78	MALE	unknow	Stage IIA	T1b	MX	N1
TCGA-97-8177-01A	2.21925							153		TCGA-55-8512	607	1	41	MALE	unknow	Stage IV	T1a	M1b	N1
TCGA-50-5933-11A	2.98594							99		TCGA-05-4434	457	1	67	FEMALE	unknow	Stage IV	T4	M1	N1
TCGA-75-6203-01A	2.28067							144		TCGA-97-A4M6	568	0	45	FEMALE	unknow	Stage IA	T1a	M0	N0
TCGA-50-5946-01A	1.92919							137		TCGA-86-7954	605	0	68	FEMALE	unknow	Stage IB	T2	M0	N0
TCGA-50-5055-01A	2.17762							81		TCGA-78-7150	666	1	59	MALE	unknow	Stage IIB	T2	M0	N1
TCGA-78-8648-01A	2.25331							137		TCGA-69-8255	129	0	71	MALE	unknow	Stage IA	T1a	M0	N0
TCGA-44-6778-11A	2.41943							97		TCGA-55-8208	674	0	73	FEMALE	unknow	Stage IA	T1b	M0	N0
TCGA-78-8640-01A	2.05673							152		TCGA-50-5051	478	1	42	FEMALE	unknow	Stage IIIA	T2	M0	N2
TCGA-50-5935-01A	2.28932							151		TCGA-55-7910	1040	0	50	FEMALE	unknow	Stage IIA	T2b	M0	N0
TCGA-78-7167-01A	1.94389							95		TCGA-38-7271	800	1	72	FEMALE	unknow	Stage IA	T1	M0	N0
TCGA-69-7978-01A	1.98641							154		TCGA-86-8585	353	0	57	MALE	unknow	Stage IB	T2a	M0	N0
TCGA-86-8054-01A	2.7447							88		TCGA-86-8075	479	0	66	FEMALE	unknow	Stage IB	T2	M0	N0
TCGA-69-7974-01A	2.1217							51		TCGA-73-4676	164	0	45	MALE	unknow	Stage IIA	T2a	M0	N1
TCGA-44-3398-01A	2.01615							111		TCGA-50-5933	2393	1	72	MALE	unknow	Stage IIIB	T4	M0	N2
TCGA-NJ-A4YG-01A	1.60863							100		TCGA-73-4675	40	0	59	MALE	unknow	Stage IIIA	T3	M0	N1
TCGA-78-7537-01A	2.07635							147		TCGA-55-6987	2137	0	77	MALE	unknow	Stage IA	T1	M0	N0
TCGA-38-4629-01A	2.0349							123		TCGA-50-5055	1830	1	79	FEMALE	unknow	Stage IIA	T1	M0	N1
TCGA-55-8510-01A	1.6556							154		TCGA-MN-A4N5	84	0	63	MALE	unknow	Stage IA	T1a	M0	N0
TCGA-69-7760-01A	2.77455							148		TCGA-55-6971	1400	0	59	FEMALE	unknow	Stage IB	T2	MX	N0
TCGA-55-7284-01B	2.32544							146		TCGA-69-7974	184	0	54	FEMALE	unknow	Stage IIIA	T2a	MX	N2
TCGA-55-A4DF-01A	2.25855							131		TCGA-44-6779	500	1	50	FEMALE	unknow	Stage IIB	T2	MX	N1
TCGA-05-4402-01A	1.99906							109		TCGA-MP-A4TC	74	1	77	MALE	unknow	Stage IIIA	T1	M0	N2
TCGA-86-A456-01A	2.00268							154		TCGA-55-8302	478	0	54	MALE	unknow	Stage IB	T2	MX	N0
TCGA-49-AARR-01A	2.4608							126		TCGA-67-3774	385	0	73	FEMALE	unknow	Stage IB	T2	M0	N0
TCGA-44-7667-01A	2.54262							124		TCGA-55-A493	28	0	54	FEMALE	unknow	Stage IB	T2a	M0	N0
TCGA-86-A4P8-01A	2.45655							146		TCGA-50-7109	308	1	60	MALE	unknow	Stage IA	T1	M0	N0
TCGA-50-8457-01A	2.44593							116		TCGA-55-6982	995	1	79	FEMALE	unknow	Stage IIB	T2	M0	N1
TCGA-80-5608-01A	2.13955							125		TCGA-86-8074	24	0	62	FEMALE	unknow	Stage IIA	T1b	M0	N1
TCGA-86-6851-01A	2.0879							88		TCGA-69-A59K	591	0	60	FEMALE	unknow	Stage IIB	T3	M0	N0
TCGA-55-6970-01A	2.21255							152		TCGA-55-8090	598	1	80	MALE	unknow	Stage IA	T1a	M0	N0
TCGA-05-4384-01A	2.70837							47		TCGA-97-A4M2	624	0	66	MALE	unknow	Stage IA	T1a	M0	N0
TCGA-44-7671-01A	2.42145							95		TCGA-MP-A4T9	1265	1	54	FEMALE	unknow	Stage IIIA	T2	MX	N2
TCGA-55-8511-01A	2.01184							63		TCGA-MP-A4TK	582	1	56	FEMALE	unknow	Stage IIB	T2	MX	N1
TCGA-MP-A4TC-01A	1.79325							23		TCGA-91-6849	35	0	75	FEMALE	unknow	Stage IIIA	T2	MX	N2
TCGA-91-6828-01A	2.59327							111		TCGA-50-6593	336	1	49	FEMALE	unknow	Stage IIIA	T1	M0	N2
TCGA-55-8302-01A	1.38679							39		TCGA-95-7043	2	0	63	FEMALE	unknow	Stage IA	T1a	MX	N0
TCGA-55-8087-01A	2.22739							149		TCGA-55-7724	705	0	76	FEMALE	unknow	Stage IB	T2a	MX	N0
TCGA-L9-A743-01A	2.26512							141		TCGA-44-7667	557	0	49	FEMALE	unknow	Stage IIB	T3	MX	N0
TCGA-38-4631-01A	1.41923							202		TCGA-44-8117	385	0	54	FEMALE	unknow	Stage IB	T2a	M0	N0
TCGA-NJ-A4YF-01A	1.98802							51		TCGA-MP-A5C7	1862	0	76	FEMALE	unknow	Stage IB	T2	M0	N0
TCGA-55-7815-01A	3.3534							65		TCGA-75-6214		0	unknow	FEMALE	unknow	Stage IIIA	T2	M0	N2
TCGA-55-8620-01A	1.95498							107		TCGA-86-7713	422	0	70	MALE	unknow	Stage IIA	T2b	M0	N0
TCGA-50-5941-01A	2.59419							160		TCGA-75-6212		0	unknow	FEMALE	unknow	Stage IIB	T2	M0	N1
TCGA-78-7539-01A	2.07181							45		TCGA-62-8394	139	1	65	FEMALE	unknow	Stage IIIB	T4	M0	N2
TCGA-55-8301-01A	1.79773							126		TCGA-64-5778	926	0	60	MALE	unknow	Stage IB	T2	M0	N0
TCGA-50-5939-11A	2.43217							160		TCGA-97-8174	164	1	67	MALE	unknow	Stage IIA	T2b	M0	N0
TCGA-73-A9RS-01A	1.62522							98		TCGA-50-8457	779	0	63	FEMALE	unknow	Stage IA	T1a	M0	N0
TCGA-44-2665-01A	2.98975							99		TCGA-97-A4M1	601	0	52	FEMALE	unknow	Stage IA	T1a	M0	N0
TCGA-L9-A8F4-01A	2.32366							98		TCGA-78-7166	258	1	84	MALE	unknow	Stage IIB	T2	M0	N1
TCGA-55-7725-01A	2.37454							98		TCGA-83-5908	824	0	59	FEMALE	unknow	Stage IA	T1	M0	N0
TCGA-55-A57B-01A	2.33816							64		TCGA-05-4426	791	0	71	MALE	unknow	Stage IB	T2	M0	N0
TCGA-86-8673-01A	1.72045							77		TCGA-55-7995	889	0	73	FEMALE	unknow	Stage IA	T1b	M0	N0
TCGA-86-8074-01A	2.34842							155		TCGA-93-8067	186	0	77	MALE	unknow	Stage IB	T2a	MX	N0
TCGA-86-A4D0-01A	2.20381							136		TCGA-55-7284	243	1	74	MALE	unknow	Stage IIB	T3	MX	N0
TCGA-MP-A4T8-01A	2.09516							142		TCGA-55-1595	1479	0	74	FEMALE	unknow	Stage IA	T1	M0	N0
TCGA-93-A4JQ-01A	2.10605							153		TCGA-44-2655	575	0	65	FEMALE	unknow	Stage IA	T1	M0	N0
TCGA-44-2666-01B	2.96956							104		TCGA-91-6835	79	0	81	FEMALE	unknow	Stage IA	T1	M0	N0
TCGA-97-8552-01A	2.92347							37		TCGA-97-7938	18	1	76	FEMALE	unknow	Stage IA	T1a	MX	N0
TCGA-69-7764-01A	2.98931							158		TCGA-69-7978	134	0	59	MALE	unknow	Stage IIB	T2b	MX	N1
TCGA-86-7701-01A	2.46793							176		TCGA-55-7994	603	0	81	MALE	unknow	Stage IIB	T3	MX	N0
TCGA-62-A470-01A	1.50744							143		TCGA-78-7149	1093	0	71	MALE	unknow	Stage IIIB	T4	M0	N0
TCGA-55-7727-01A	2.23613							91		TCGA-38-4631	354	1	72	FEMALE	unknow	Stage IB	T2	M0	N0
TCGA-L9-A7SV-01A	1.60449							123		TCGA-44-2662	480	0	65	MALE	unknow	Stage IB	T2	M0	N0
TCGA-97-7938-01A	2.64944							64		TCGA-MP-A4SV	2620	1	67	MALE	unknow	Stage IB	T2	M0	N0
TCGA-67-6215-01A	2.43314							68		TCGA-L9-A7SV	565	0	69	MALE	unknow	Stage IIA	T2a	M0	N1
TCGA-55-7907-01A	2.26159							75		TCGA-35-3615	14	0	57	MALE	unknow	Stage IB	T2	M0	N0
TCGA-MP-A4T9-01A	2.19961							95		TCGA-05-4418	274	1	69	MALE	unknow	Stage IIIA	T3	M0	N2
TCGA-97-7552-01A	2.65489							116		TCGA-05-4249	1523	0	67	MALE	unknow	Stage IB	T2	M0	N0
TCGA-05-5429-01A	1.62759							78		TCGA-MN-A4N4	1175	0	57	MALE	unknow	Stage IA	T1b	M0	N0
TCGA-91-6847-01A	2.06284							104		TCGA-73-4658	1600	1	80	FEMALE	unknow	Stage IB	T2	M0	N0
TCGA-44-A4SS-01A	2.29067							172		TCGA-44-A4SS	415	0	73	MALE	unknow	Stage IA	T1b	M0	N0
TCGA-55-8097-01A	2.18159							77		TCGA-55-7914	187	1	71	FEMALE	unknow	Stage IIA	T1b	MX	N1
TCGA-97-8171-01A	1.04493									TCGA-78-7145	826	1	52	FEMALE	unknow	Stage IV	T4	M1	N1
TCGA-L9-A443-01A	1.39367									TCGA-55-8092	154	1	75	MALE	unknow	Stage IIB	T3	MX	N0
TCGA-55-8089-01A	2.31934									TCGA-MP-A4TE	896	1	56	MALE	unknow	Stage IIA	T2b	MX	N0
TCGA-05-4424-01A	2.70029									TCGA-MP-A4T4	2617	1	68	FEMALE	unknow	Stage IIB	T2	M0	N1
TCGA-62-8395-01A	2.46384									TCGA-55-8203	547	0	69	FEMALE	unknow	Stage IA	T1b	M0	N0
TCGA-53-7624-01A	1.9313									TCGA-55-6712	171	1	71	MALE	unknow	Stage IIA	T2a	MX	N1
TCGA-64-1676-01A	1.58438									TCGA-49-6743	369	0	81	FEMALE	unknow	Stage IIIA	T1	MX	N2
TCGA-55-1596-01A	2.70936									TCGA-73-4668	467	0	66	FEMALE	unknow	Stage IIB	T2	M0	N1
TCGA-97-8174-01A	2.11918									TCGA-67-3770	610	0	70	FEMALE	unknow	Stage IA	T1	M0	N0
TCGA-93-7348-01A	2.04841									TCGA-64-1680	1126	0	63	MALE	unknow	Stage IV	T2a	M1	N2
TCGA-38-4630-01A	1.62011									TCGA-05-4398	1431	0	47	FEMALE	unknow	Stage IIIB	T4	M0	N3
TCGA-05-5423-01A	1.95994									TCGA-78-7155	1171	1	68	MALE	unknow	Stage IB	T2	M0	N0
TCGA-49-6767-01A	1.96423									TCGA-78-7152	1202	0	65	MALE	unknow	Stage IB	T2	M0	N0
TCGA-05-4397-01A	2.38635									TCGA-75-6211		1	unknow	FEMALE	unknow	Stage IB	T2	M0	N0
TCGA-55-7910-01A	2.5824									TCGA-MP-A4T6	1790	1	76	FEMALE	unknow	Stage IIIA	T1	MX	N2
TCGA-J2-A4AG-01A	1.81023									TCGA-55-A57B	546	0	80	FEMALE	unknow	Stage IA	T1b	M0	N0
TCGA-50-5936-01A	2.493									TCGA-44-2656	582	0	59	MALE	unknow	Stage IB	T2	M0	N0
TCGA-86-8073-01A	1.76338									TCGA-93-A4JO	33	1	70	MALE	unknow	Stage IA	T1a	MX	N0
TCGA-44-4112-01B	2.28598									TCGA-78-7535	949	1	45	MALE	unknow	Stage IB	T2	M0	N0
TCGA-05-5715-01A	2.09075									TCGA-62-8398	444	1	55	MALE	unknow	Stage IIIA	T2	M0	N2
TCGA-44-5643-01A	1.54116									TCGA-91-6840	372	0	59	FEMALE	unknow	Stage IA	T1b	M0	N0
TCGA-75-5146-01A	1.55245									TCGA-75-5122		1	unknow	MALE	unknow	Stage IB	T2	M0	N0
TCGA-NJ-A4YQ-01A	2.28418									TCGA-99-8025	1060	0	72	FEMALE	unknow	Stage IIIA	T3	M0	N2
TCGA-44-2657-01A	2.25108									TCGA-55-6969	1239	0	52	MALE	unknow	Stage IB	T2	M0	N0
TCGA-55-7995-01A	2.07628									TCGA-64-5774	2550	0	60	MALE	unknow	Stage IB	T2	M0	N0
TCGA-44-2662-01B	2.64592									TCGA-O1-A52J	1798	1	74	FEMALE	unknow	Stage IA	T1	MX	N0
TCGA-49-4514-01A	1.76606									TCGA-86-6851	179	0	73	FEMALE	unknow	Stage IIA	T1b	M0	N1
TCGA-55-6712-01A	2.66509									TCGA-62-8395	1216	0	80	FEMALE	unknow	Stage IIB	T3	M0	N0
TCGA-44-4112-01A	1.70596									TCGA-86-A4P7	415	0	63	FEMALE	unknow	Stage IB	T2a	M0	N0
TCGA-55-6972-01A	2.00831									TCGA-91-6831	310	0	66	MALE	unknow	Stage IB	T2	MX	N0
TCGA-44-3919-01A	2.22582									TCGA-05-4420	912	0	41	MALE	unknow	Stage IB	T2	M0	N0
TCGA-J2-8192-01A	2.86891									TCGA-05-4395	0	1	76	MALE	unknow	Stage IIIB	T4	M0	N2
TCGA-55-6968-11A	2.18768									TCGA-67-6217	422	0	73	FEMALE	unknow	Stage IIA	T2a	M0	N1
TCGA-44-A47A-01A	1.63157									TCGA-44-4112	370	0	60	FEMALE	unknow	Stage IB	T2a	M0	N0
TCGA-75-5147-01A	1.62652									TCGA-62-A46O	1454	1	65	FEMALE	unknow	Stage IB	T2	M0	N0
TCGA-86-A4JF-01A	2.10001									TCGA-44-7660	325	0	72	MALE	unknow	Stage IB	T2	MX	N0
TCGA-69-8453-01A	2.10371									TCGA-44-3919	190	0	71	FEMALE	unknow	Stage IA	T1	M0	N0
TCGA-55-6985-11A	2.47665									TCGA-44-6775	370	0	72	FEMALE	unknow	Stage IB	T2a	MX	N0
TCGA-73-4662-01A	1.95045									TCGA-97-7554	775	0	83	FEMALE	unknow	Stage IIIA	T2a	M0	N2
TCGA-50-6595-11A	2.6773									TCGA-86-6562	376	1	52	MALE	unknow	Stage IIA	T2a	M0	N1
TCGA-95-7039-01A	1.96538									TCGA-55-6642	2449	0	63	MALE	unknow	Stage IB	T2	MX	N0
TCGA-NJ-A4YP-01A	1.62893									TCGA-62-A471	1246	0	64	MALE	unknow	Stage IIB	T2b	M0	N1
TCGA-62-A46O-01A	1.52033									TCGA-05-5715	62	0	69	FEMALE	unknow	Stage IB	T2a	M0	N0
TCGA-73-4668-01A	2.81691
TCGA-05-4433-01A	1.86785
TCGA-95-A4VN-01A	1.62466
TCGA-78-7156-01A	2.17154
TCGA-38-A44F-01A	2.38935
TCGA-05-4396-01A	3.392
TCGA-55-8204-01A	2.24898
TCGA-55-7281-01A	1.63
TCGA-05-4405-01A	2.12249
TCGA-55-6982-11A	3.23847
TCGA-55-8614-01A	2.25139
TCGA-44-6148-11A	3.03973
TCGA-78-7152-01A	1.6449
TCGA-64-5781-01A	1.83474
TCGA-55-7227-01A	2.15238
TCGA-MP-A4TD-01A	2.73711
TCGA-91-6849-11A	3.61033
TCGA-86-8281-01A	1.90501
TCGA-55-8513-01A	2.48298
TCGA-78-7542-01A	2.36525
TCGA-50-6673-01A	2.77074
TCGA-44-2662-11A	2.31806
TCGA-O1-A52J-01A	3.1486
TCGA-05-4425-01A	2.46139
TCGA-73-4659-01A	2.83837
TCGA-35-5375-01A	2.31712
TCGA-44-2668-01B	2.64588
TCGA-91-6829-11A	2.22289
TCGA-86-6562-01A	2.20905
TCGA-86-8358-01A	1.87172
TCGA-50-5932-11A	2.71222
TCGA-44-6776-01A	2.44117
TCGA-95-7944-01A	2.09486
TCGA-MP-A4SW-01A	1.71907
TCGA-49-4487-01A	2.02423
TCGA-05-4403-01A	1.70368
TCGA-55-8512-01A	2.46767
TCGA-44-7659-01A	2.4707
TCGA-55-6981-11A	2.6871
TCGA-91-6848-01A	2.61172
TCGA-55-6986-01A	2.21664
TCGA-55-6978-11A	2.86627
TCGA-50-5932-01A	2.76367
TCGA-55-6971-01A	2.04162
TCGA-55-7728-01A	1.43333
TCGA-44-2661-11A	2.53323
TCGA-44-6779-01A	2.89382
TCGA-MP-A4TK-01A	2.21792
TCGA-86-A4P7-01A	2.11881
TCGA-44-2657-11A	2.45905
TCGA-78-7162-01A	2.34202
TCGA-69-8255-01A	1.31045
TCGA-05-4432-01A	1.92124
TCGA-55-A492-01A	2.46766
TCGA-05-4244-01A	1.92552
TCGA-50-5931-01A	2.64824
TCGA-97-A4LX-01A	4.14724
TCGA-44-2668-11A	2.15503
TCGA-50-6597-01A	2.02887
TCGA-MP-A5C7-01A	1.81248
TCGA-55-6980-11A	2.4968
TCGA-38-4628-01A	2.13142
TCGA-55-8096-01A	1.91179
TCGA-73-4666-01A	2.10498
TCGA-53-7813-01A	1.68886
TCGA-93-A4JO-01A	1.87433
TCGA-55-A48X-01A	2.27243
TCGA-91-6836-01A	1.89079
TCGA-78-7540-01A	1.60969
TCGA-49-4488-01A	2.06886
TCGA-55-8090-01A	2.09147
TCGA-44-7662-01A	2.31126
TCGA-55-7283-01A	2.52446
TCGA-44-3917-01A	2.68023
TCGA-62-8398-01A	2.04478
TCGA-55-8208-01A	1.86452
TCGA-78-7536-01A	1.84792
TCGA-69-7979-01A	1.78518
TCGA-97-8172-01A	2.21592
TCGA-50-6592-01A	1.77794
TCGA-73-4677-01A	2.19023
TCGA-55-A491-01A	1.85038
TCGA-MP-A4SY-01A	2.27288
TCGA-05-4395-01A	1.71987
TCGA-44-6147-01B	3.13495
TCGA-44-A47G-01A	2.06438
TCGA-55-6972-11A	2.42683
TCGA-05-4389-01A	1.85515
TCGA-44-6774-01A	2.38694
TCGA-95-7562-01A	1.72619
TCGA-86-7714-01A	2.72473
TCGA-99-8025-01A	2.07383
TCGA-55-6969-11A	2.38086
TCGA-86-8076-01A	2.19135
TCGA-86-8359-01A	1.71531
TCGA-05-4398-01A	1.86587
TCGA-86-8075-01A	1.90875
TCGA-44-3396-01A	2.37964
TCGA-50-5944-01A	2.64788

## Sheet: Figure 5
5A
CCK-8 assays							A549 cells
Time (d)	Ctrl					KO#1					KO#1+PHF1
0	0.707994	0.594755	0.680853	0.668967	0.672194	0.644416	0.638997	0.634498	0.65611	0.659012	0.594284	0.587351	0.587021	0.625048	0.587509
1	0.761897	0.76841	0.70416	0.738658	0.742425	1.13761	1.10052	1.32449	1.24618	1.18833	0.973549	1.13476	1.13441	0.87175	0.850282
2	1.08537	0.985757	0.914106	1.02331	0.890939	1.82197	1.78612	1.75298	1.71128	2.07051	1.27155	1.19238	1.36799	1.075	1.06997
3	1.19671	1.26342	1.23691	1.12162	1.13444	2.58095	2.43116	2.499	2.45852	2.74763	1.94468	1.58252	1.63614	1.95214	1.67345
4	1.35636	1.67081	1.5377	1.49324	1.53203	3.5022	3.16793	3.41424	3.5352	2.7888	2.05812	1.78526	2.28068	1.99137	2.07645
5	1.75636	2.07081	2.03769	1.79324	1.73203	4.61578	4.48548	4.27909	4.03112	4.91722	2.2114	3.04131	2.45718	2.52071	2.30849
CCK-8 assays							H1299 cells
Time(d)	Ctrl					KO#1					KO#1+PHF1
0	0.54102	0.407051	0.554749	0.531254	0.547306	0.613814	0.608013	0.627974	0.646912	0.626024	0.624581	0.605967	0.61993	0.593534	0.578278
1	0.783376	0.5863	0.655298	0.714982	0.70469	0.931895	0.861419	1.07758	0.925039	1.08393	0.777375	0.566086	0.599361	0.862129	0.738753
2	0.770208	0.593467	0.860632	0.891967	0.978726	1.64013	1.41111	1.28679	1.43636	1.28356	0.999466	1.22331	1.05634	1.20359	0.909881
3	1.198	1.13594	1.10917	0.678844	0.990769	1.95719	1.86528	2.08142	1.86842	2.17489	1.52354	1.31043	1.11261	1.19565	1.15644
4	1.23583	1.12436	1.60237	1.19642	1.04093	2.35361	2.14403	2.33193	2.22937	2.87601	1.74084	1.56428	1.32103	1.22783	1.36133
5	1.64505	1.76611	1.0375	1.81106	1.23484	2.92471	3.55719	3.35659	3.24907	2.73554	1.93711	1.97049	1.6163	2.24045	1.78777
CCK-8 assays							PC-9 cells
Time(d)	Ctrl					KO#1					KO#1+PHF1
0	0.538113	0.577255	0.618413	0.599688	0.669445	0.61459	0.6382	0.636664	0.661709	0.593355	0.596814	0.604798	0.625795	0.602404	0.581215
1	0.652452	0.661104	0.820357	0.791538	0.71914	1.11469	0.818703	0.907135	1.02795	0.71425	0.695828	0.669219	0.596145	0.694554	0.735853
2	1.00769	1.05759	1.08584	1.23177	0.606783	1.46437	1.42876	1.46068	1.4812	1.74104	0.87646	0.964765	1.37411	1.10468	1.32088
3	0.965731	1.17843	1.3935	1.31544	1.3991	1.97931	2.41583	2.52005	2.35086	2.24721	1.45076	1.38238	1.50931	1.7296	1.59488
4	1.65688	1.27362	1.43571	1.59876	0.968327	2.36963	2.78771	3.12822	2.94988	2.95536	1.63215	1.90875	2.14722	1.90632	1.88715
5	1.87832	1.47408	1.66362	2.08423	1.60214	3.27887	3.92871	3.30148	3.72867	3.70061	1.94816	2.63141	2.35208	2.34046	2.05098
5B				5C				5D
Colony formation assay				migration assay				Invasive assay
EV+shctrl	shFTO+EV	shFTO+PHF1		EV+shctrl	shFTO+EV	shFTO+PHF1		EV+shctrl	shFTO+EV	shFTO+PHF1
40	123	58		88	180	90		124	254	160
46	108	63		55	175	110		108	267	155
36	111	60		72	190	80		115	243	174
39	96	50		61	185	85		130	250	179
49	118	61		75	168	92		145	270	165
5E
H-W assay							5F
0h			48h				H1299 cells-derived tumor model (Tumor volumes mm3)
EV+shctrl	shFTO+EV	shFTO+PHF1	EV+shctrl	shFTO+EV	shFTO+PHF1		Time(d)	EV+shctrl					shFTO+EV					shFTO+PHF1
15.32	14	15.8	11.34	3.23	13.42		0	405.211	415.418	387.019	426.558	407.319	541.39	429.714	364.773	522.622	383.82	463.191	470.68	492.148	443.601	498.343
14.11	15	16.23	10.53	3.11	15.11		10	396.466	417.86	421.657	415.134	404.01	859.166	649.182	812.496	747.348	760.2	533.181	558.294	527.125	458.705	467.885
16.65	16.5	17.24	12.27	5.29	12.28		20	335.544	515.463	492.973	443.259	442.398	1017.63	1017.21	941.826	887.802	962.399	478.621	666.214	591.316	483.507	545.722
17.24	17.3	17.9	13.35	3.94	12.85		30	501.765	515.043	500.97	494.067	399.537	1343.65	1302.37	1155.9	1019.55	1402.74	692.299	708.611	684.003	868.092	595.559
15.92	15.5	15.03	10.54	4.27	13.28		40	579.679	508.056	691.886	617.72	717.921	1586.21	1361.95	1357.55	1400.79	1324.4	889.985	844.846	859.358	1004.01	735.633
5G
Tumor weight
EV+shctrl	shFTO+EV	shFTO+PHF1
0.619	1.421	0.742
0.543	1.511	0.694
0.808	1.384	0.815
0.713	1.521	1.003
0.444	1.694	0.794

## Sheet: Figure 6
6B
Sphere formation assay
Ctrl	KO#1	Ctrl	KO#1
16	43	24	68
21	55	27	73
24	58	28	55
20	62	22	59
18	64	26	61
6D
qPCR screening assay
OCT4Ctrl	OCT4OE	CCSPCtrl	CCSPOE	CDC20Ctrl	CDC20OE	SOX2Ctrl	SOX2OE	NANOGCtrl	NANOGOE	FOXM1Ctrl	FOXM1OE	HMGB1Ctrl	HMGB1OE
1.00707	1.22286	1.00147	1.00979	1.00873	1.01356	1.00693	1.2007	1.10989	1.29966	0.977359	2.15413	1.07581	1.14772
1.00613	1.40662	1.08302	1.12573	0.983127	1.39445	0.941955	1.32236	1.00334	1.39579	1.03914	2.37069	1.0439	1.1108
1.01162	1.18206	0.948326	1.09002	0.993345	1.28505	1.00728	1.10001	0.992614	1.19614	0.999661	2.23133	1.07809	1.0986
1.00005	1.33316	1.00056	1.15645	1.00012	1.18487	1.05278	1.38036	0.922984	1.52481	1.01373	2.00134	0.936781	1.13601
0.99381	1.09674	1.008	1.08089	1.00524	1.33317	0.997899	1.26006	1.01071	1.0121	0.932201	2.10421	1.03941	1.05553
6E					6F
qPCR assay of FOXM1 levels					PHF1 ChIP					H3K36me3 ChIP
H1299		A549			IgG(WT)	PHF1(WT)	IgG(KO#1)	PHF1(KO#1)		IgG(WT)	H3K4me3(WT)	IgG(KO#1)	H3K4me3(KO#1)
vector-1	PHF1	vector-2	PHF1		0.0321	0.381	0.011	0.047		0.012	0.3843	0.028	0.132
0.994	0.321	1.003	0.415		0.0123	0.369	0.027	0.053		0.0172	0.443	0.038	0.128
0.998	0.433	0.998	0.482		0.028	0.415	0.031	0.061		0.0246	0.3513	0.019	0.185
1.003	0.513	0.999	0.401		0.084	0.351	0.041	0.034		0.051	0.364	0.045	0.169
1.002	0.432	1.021	0.558		0.026	0.453	0.062	0.0832		0.0412	0.426	0.031	0.178
0.997	0.372	0.983	0.398
6G				6H
Patient ID	PHF1	FTO		CCK-8 assays							A549 cells
TCGA-MP-A4T4	4.56465	2.0994		Time(d)	Ctrl					KO#1					KO#1+shFOXM1
TCGA-05-4250	3.37554	1.85684		0	0.593103	0.556887	0.486697	0.520662	0.502414	0.516964	0.535941	0.574968	0.586004	0.544743	0.625953	0.60895	0.579056	0.587393	0.60761
TCGA-64-5774	4.2515	2.43337		1	1.05965	0.766553	0.91378	0.718387	0.832862	0.925701	1.26577	1.14592	1.08942	1.39464	1.32383	1.02355	1.0727	1.18972	1.07544
TCGA-97-7937	3.55323	1.31002		2	0.910106	0.891541	0.996008	1.25271	0.732467	1.51097	2.00467	1.9433	1.87399	1.9568	1.25975	1.27249	1.34889	1.39376	1.24309
TCGA-97-A4M6	4.90538	2.29134		3	1.11887	1.09591	1.35873	1.41813	1.30364	2.25755	2.8	2.97435	2.4443	2.30743	1.70743	1.81173	1.92231	1.63758	1.52002
TCGA-44-A4SU	4.71208	2.24623		4	1.44881	1.76665	1.6856	1.78843	1.56357	3.26118	3.46133	3.71871	3.97783	3.38554	2.29467	2.10241	2.21363	1.99731	1.89313
TCGA-78-7155	4.02422	2.10841		5	1.75635	2.03394	2.49669	2.37892	2.34763	4.27124	4.10929	4.92926	4.69543	4.62892	2.67603	2.41134	2.92663	2.03132	2.45243
TCGA-78-7163	4.56188	3.37898
TCGA-55-7574	4.3689	2.09827		6I
TCGA-78-7535	3.43819	1.39317		qPCR assays for FOXM1 mRNA
TCGA-55-8619	4.35912	2.01884			A549 cells			H1299 cells
TCGA-95-7567	3.86831	1.99652		Ctrl	shFTO	shFTO+PHF1	Ctrl	shFTO	shFTO+PHF1
TCGA-44-7670	4.53349	2.2514		1.003	1.846	1.128	0.997	2.234	1.283
TCGA-NJ-A7XG	4.71561	2.60131		0.996	2.038	1.098	1.003	1.906	1.301
TCGA-44-8117	3.57902	1.88601		0.994	1.783	1.196	0.945	1.883	1.114
TCGA-62-8402	4.20639	1.90844		1.032	1.809	1.227	0.994	2.118	1.056
TCGA-49-4507	3.80602	1.92074		0.999	2.312	1.288	1.056	2.004	1.195
TCGA-J2-A4AD	4.29299	2.34489
TCGA-55-A490	4.51898	1.78696		6J
TCGA-67-3770	4.59988	2.03933		CCK-8 assays
TCGA-55-A48Y	3.10088	1.97577		Time(d)	Ctrl					KO#1					KO#1+PHF1
TCGA-44-3918	3.90307	2.20635		0	0.55108	0.53394	0.448743	0.52613	0.531271	0.528942	0.533753	0.556721	0.548562	0.558765	0.548548	0.580156	0.582977	0.554543	0.546373
TCGA-05-4249	3.96283	2.6301		1	0.686769	0.763439	0.617752	0.805429	0.858358	1.07617	1.06908	1.06352	1.19958	1.06764	0.886226	0.844453	0.775235	0.819534	0.766004
TCGA-55-A494	4.00946	1.30671		2	0.746224	0.854549	0.785327	1.07464	1.09549	1.7254	1.4326	1.59912	1.50981	1.42285	1.06404	1.17977	1.10521	1.09523	0.986199
TCGA-64-5778	4.69508	1.48267		3	0.858546	1.07337	0.974003	1.17682	1.25419	2.1678	2.35848	1.82305	1.79659	1.68195	1.20262	1.18811	1.27225	1.00972	1.47
TCGA-49-AARQ	4.99633	1.28555		4	1.14141	1.20702	1.06084	1.28463	1.3478	2.78091	2.73517	2.58263	2.78607	2.37365	1.76549	1.00602	1.24	1.76025	1.83684
TCGA-95-8494	3.42911	2.44875		5	1.40236	1.45513	1.63858	1.59485	1.72202	3.19596	3.54642	3.23891	4.2421	3.23601	1.68928	1.97202	1.88577	1.89914	2.31532
TCGA-55-7726	3.62999	2.15691
TCGA-78-8660	4.1135	1.80913		6L
TCGA-49-4490	4.13687	2.5098		Tumor volumes (mm3)
TCGA-J2-8194	3.82571	2.4391		Time(d)	WT+DMSO					KO#1+DMSO					KO#1+RCM-1
TCGA-44-2659	5.13124	2.43297		0	517.527	501.529	499.45	492.64	508.164	608.261	532.996	511.428	495.201	601.06	577.393	490.483	555.946	551.28	568.948
TCGA-78-7633	4.12144	2.16981		10	504.157	519.825	511.396	557.241	533.484	769.391	807.678	716.44	797.096	647.349	504.586	586.453	590.056	570.464	593.134
TCGA-55-8299	4.08885	2.16873		20	592.445	514.71	530.124	559.876	553.603	1186.75	1140.56	943.254	1104.39	933.093	582.569	684.152	685.427	594.202	636.145
TCGA-67-6217	4.83292	2.81802		30	496.367	582.717	634.578	592.542	618.583	1230.41	1315.37	1090.4	1205.91	1204.28	637.941	829.16	711.733	659.942	788.276
TCGA-67-3774	4.67374	2.6346		40	631.311	608.619	548.983	777.626	523.779	1306.36	1560	1498.02	1340.58	1403.14	787.24	971.57	816.106	884.313	968.233
TCGA-MP-A4T6	4.6549	2.24036
TCGA-50-5942	4.05887	2.73752
TCGA-55-A48Z	4.71894	1.81387
TCGA-99-AA5R	4.61558	2.17718
TCGA-86-8280	5.12872	2.65508
TCGA-83-5908	3.88413	2.12324
TCGA-78-7146	3.63204	1.96648
TCGA-95-7948	3.88912	3.61838
TCGA-55-7570	3.65056	2.27567
TCGA-50-5072	3.434	1.9184
TCGA-91-8499	3.63324	1.9037
TCGA-49-AAQV	4.15086	2.87938
TCGA-86-8671	4.6667	2.09894
TCGA-91-6829	3.85875	2.76213
TCGA-05-5428	3.15668	1.099
TCGA-91-8497	4.81765	2.42496
TCGA-78-7145	3.57881	2.46982
TCGA-69-7973	3.41899	2.8564
TCGA-80-5611	4.12305	1.91959
TCGA-91-6849	4.27743	2.39387
TCGA-49-AAR9	4.00868	1.67844
TCGA-86-8669	5.21476	2.72629
TCGA-86-8279	4.46467	2.89511
TCGA-75-6206	4.34554	2.55916
TCGA-75-6214	3.44583	2.11908
TCGA-49-6744	3.61468	2.81301
TCGA-64-1680	4.19003	1.92096
TCGA-55-8091	4.27308	2.45398
TCGA-44-A47B	4.33015	1.43079
TCGA-73-4676	3.29165	2.14813
TCGA-55-6982	3.65726	2.22272
TCGA-4B-A93V	3.9901	1.59914
TCGA-62-A46Y	4.02736	2.38199
TCGA-78-7160	3.38973	2.35334
TCGA-44-2656	3.6621	2.53008
TCGA-75-7025	4.62628	2.84443
TCGA-L4-A4E5	4.41563	1.41834
TCGA-50-5051	3.59017	2.37752
TCGA-64-1681	4.10147	2.35729
TCGA-78-7161	3.36053	2.98139
TCGA-05-4426	5.34564	2.5889
TCGA-50-5049	3.79296	2.01893
TCGA-44-8120	4.12724	2.62152
TCGA-86-7713	3.83532	1.95102
TCGA-67-3773	4.66462	1.5544
TCGA-44-A479	3.92773	2.57069
TCGA-50-8460	4.18977	2.38897
TCGA-05-4422	3.81629	2.08986
TCGA-05-4390	3.86786	1.82619
TCGA-91-6830	4.06658	2.7109
TCGA-50-5068	3.54776	1.31027
TCGA-44-7669	4.12376	2.17313
TCGA-50-5066	3.70793	1.42724
TCGA-64-5815	3.79293	2.33969
TCGA-50-5939	4.32773	2.42226
TCGA-MP-A4TA	4.50864	1.95405
TCGA-97-A4M1	4.94364	2.36609
TCGA-64-1677	4.56852	1.31951
TCGA-44-2662	3.29709	2.19253
TCGA-44-6775	3.22649	2.35502
TCGA-38-4632	3.80264	1.90844
TCGA-55-8092	4.89814	2.17621
TCGA-MP-A4TI	4.06399	1.76239
TCGA-05-4418	4.33633	1.47469
TCGA-MN-A4N4	4.3374	2.30857
TCGA-55-8507	4.28792	2.21936
TCGA-86-8668	4.4844	2.25178
TCGA-05-5425	4.65319	2.09248
TCGA-49-4510	4.32548	2.26716
TCGA-55-6979	3.66105	1.88105
TCGA-78-7158	4.0159	2.28258
TCGA-97-8547	3.86216	2.21464
TCGA-78-7153	3.31299	2.18337
TCGA-35-4122	3.71292	1.28093
TCGA-49-AARE	4.10167	1.79175
TCGA-75-5126	3.72339	2.26234
TCGA-49-6761	3.91115	1.59858
TCGA-91-7771	3.82065	2.11874
TCGA-69-7980	4.42229	2.41742
TCGA-69-8253	3.99247	1.86355
TCGA-95-7947	4.12579	1.67459
TCGA-62-8394	4.27006	1.91273
TCGA-55-8616	4.18102	2.12462
TCGA-49-6743	3.79207	2.19194
TCGA-49-AAR4	4.35538	1.97
TCGA-38-4625	3.52932	1.81466
TCGA-75-6205	3.78191	2.3001
TCGA-05-4417	3.84408	2.35493
TCGA-50-5045	4.17563	1.67401
TCGA-97-A4M2	4.46149	1.99473
TCGA-97-A4M3	4.34638	1.87248
TCGA-44-2668	3.31243	2.47839
TCGA-71-8520	3.87018	2.3238
TCGA-75-5125	4.07243	1.86035
TCGA-49-4512	4.0891	2.27619
TCGA-86-7711	4.30602	2.04604
TCGA-L4-A4E6	4.00841	1.89897
TCGA-49-AAR0	4.37826	1.92095
TCGA-50-7109	3.95826	2.16325
TCGA-L9-A50W	4.69126	2.07459
TCGA-80-5607	4.03417	2.11564
TCGA-55-8094	4.40427	2.17322
TCGA-05-4430	3.35884	2.0756
TCGA-91-A4BD	4.22852	1.92853
TCGA-78-7149	3.67113	1.9256
TCGA-55-7724	2.76699	2.54694
TCGA-50-6593	3.79424	2.15161
TCGA-86-8674	4.31337	1.46188
TCGA-49-4505	3.9793	2.22915
TCGA-05-5420	3.26471	1.43523
TCGA-55-6983	3.57147	2.62239
TCGA-44-8119	4.09678	2.27975
TCGA-55-7994	5.06757	2.14387
TCGA-55-8508	4.35101	2.08942
TCGA-73-7499	4.42093	2.03599
TCGA-50-5933	3.94175	2.63174
TCGA-NJ-A4YI	4.03956	1.84617
TCGA-55-7573	4.7288	2.63478
TCGA-75-7030	4.09169	2.53253
TCGA-91-A4BC	4.43585	2.13742
TCGA-78-7220	3.15993	1.59399
TCGA-05-4382	4.33943	2.2681
TCGA-75-7031	3.49062	1.88726
TCGA-86-8278	4.14514	3.36124
TCGA-NJ-A55R	4.74313	2.24264
TCGA-91-8496	3.75953	2.17483
TCGA-MP-A4TJ	4.15069	2.16463
TCGA-69-7765	3.56496	2.31614
TCGA-64-5775	3.878	2.50006
TCGA-44-7661	3.75655	2.03107
TCGA-49-4486	3.60393	1.5769
TCGA-75-6211	3.26742	2.12338
TCGA-05-4427	3.79606	2.20454
TCGA-MP-A4TE	3.52935	2.10156
TCGA-38-7271	3.92773	2.47677
TCGA-62-8399	4.51939	2.25003
TCGA-49-AAR2	5.02236	1.42148
TCGA-86-7953	3.71772	2.27276
TCGA-69-8254	4.50898	2.59921
TCGA-86-8055	3.94646	2.78244
TCGA-55-5899	3.85288	2.49308
TCGA-78-8655	4.36241	1.67758
TCGA-05-4420	4.04838	1.66941
TCGA-49-AARN	4.72446	2.32151
TCGA-49-6745	2.79411	2.28792
TCGA-55-8505	3.86163	1.79578
TCGA-99-8028	4.54519	1.82818
TCGA-38-6178	4.0996	2.78448
TCGA-55-6987	3.77572	1.95286
TCGA-49-4494	3.59946	1.40855
TCGA-55-6543	4.345	2.51424
TCGA-64-1678	3.58271	1.08272
TCGA-91-6835	3.99753	2.39798
TCGA-S2-AA1A	4.54548	2.28906
TCGA-69-7761	3.63194	2.42436
TCGA-86-8672	4.72067	1.61458
TCGA-44-5644	4.76894	1.73778
TCGA-49-4506	3.43272	0.880799
TCGA-MP-A4SV	4.22104	1.87906
TCGA-53-7626	3.43134	2.69149
TCGA-MN-A4N1	4.02438	1.62298
TCGA-35-4123	3.80644	1.21762
TCGA-55-8621	4.15003	2.72179
TCGA-69-A59K	4.50954	2.28752
TCGA-49-4501	4.02376	2.24612
TCGA-44-2655	4.1348	2.06425
TCGA-05-4434	3.81908	2.03268
TCGA-78-7148	3.58679	2.36252
TCGA-44-6145	4.26894	2.5042
TCGA-55-8615	4.42067	2.8455
TCGA-38-4626	3.66239	2.22868
TCGA-50-5930	4.02256	2.46507
TCGA-55-6981	3.52341	2.27053
TCGA-62-A46R	3.91696	2.01192
TCGA-95-8039	4.24369	2.54447
TCGA-97-7554	4.54174	2.31339
TCGA-67-6216	4.25178	2.34938
TCGA-MN-A4N5	4.23766	1.3633
TCGA-93-8067	3.68547	2.08669
TCGA-97-8176	3.70242	1.74413
TCGA-55-A493	4.45175	1.45094
TCGA-62-A46S	4.82208	1.98609
TCGA-55-6968	3.67808	1.81867
TCGA-44-6147	3.91185	2.87232
TCGA-55-8514	4.58248	1.65414
TCGA-55-7911	3.45619	1.9847
TCGA-35-3615	4.07471	1.81249
TCGA-73-4658	3.37833	1.91262
TCGA-44-6778	3.50558	2.63378
TCGA-62-8397	4.80673	1.50693
TCGA-50-6595	3.85142	2.22418
TCGA-L9-A444	4.76172	1.75339
TCGA-64-5779	4.36514	2.3435
TCGA-44-7660	3.36441	1.47636
TCGA-44-2666	3.60818	2.32814
TCGA-44-6777	3.65185	2.43007
TCGA-73-4675	4.00501	1.75414
TCGA-05-4410	3.72096	2.13465
TCGA-55-7903	4.13698	1.67791
TCGA-97-7553	3.75218	2.1292
TCGA-78-7147	4.66661	2.67653
TCGA-99-8033	4.23406	1.75081
TCGA-55-1594	3.84385	2.70801
TCGA-55-6980	4.05373	2.64574
TCGA-95-A4VK	4.15312	1.89267
TCGA-55-8207	4.5473	2.7124
TCGA-NJ-A55O	4.33393	1.78432
TCGA-95-7043	3.05307	2.35323
TCGA-44-7672	4.20972	2.18328
TCGA-67-3771	3.96543	1.79243
TCGA-67-3772	3.60512	2.13263
TCGA-97-A4M5	4.01775	2.49065
TCGA-53-A4EZ	5.21398	1.76849
TCGA-99-8032	4.05233	2.31196
TCGA-73-4670	4.0221	2.57465
TCGA-55-7576	3.54019	2.32417
TCGA-J2-A4AE	5.17306	2.57855
TCGA-93-7347	3.97277	2.28157
TCGA-75-7027	3.89939	2.38408
TCGA-62-A472	3.58388	2.15706
TCGA-78-7154	2.96718	2.65132
TCGA-50-5044	3.77024	1.89884
TCGA-95-A4VP	4.76362	1.76688
TCGA-44-2661	4.12794	2.01106
TCGA-49-AARO	4.60566	2.15678
TCGA-91-6831	3.7505	2.25449
TCGA-55-6642	3.79731	2.58835
TCGA-86-8056	4.39118	2.44124
TCGA-L9-A5IP	3.24222	1.96811
TCGA-97-7546	4.08018	2.1441
TCGA-97-7547	3.38888	2.51069
TCGA-55-7914	4.38442	2.31076
TCGA-78-7143	4.33768	1.9741
TCGA-97-A4M0	4.59241	2.26981
TCGA-NJ-A55A	4.5371	3.46611
TCGA-55-8205	3.87908	1.89437
TCGA-05-4415	3.17808	2.28112
TCGA-97-7941	4.70668	2.59818
TCGA-86-8585	4.23632	2.45564
TCGA-55-8203	4.35482	2.25975
TCGA-71-6725	4.34983	1.90314
TCGA-55-7816	3.37075	2.71469
TCGA-55-6978	3.69302	2.15936
TCGA-55-1592	3.96926	2.45208
TCGA-97-8175	3.84004	1.67811
TCGA-86-7954	4.63233	2.21454
TCGA-78-8662	5.01961	1.86297
TCGA-MP-A4TF	5.23888	2.09633
TCGA-MP-A4T7	4.38348	1.79433
TCGA-44-5645	3.65941	3.53741
TCGA-55-8506	4.10292	1.38825
TCGA-50-6591	4.4921	1.95903
TCGA-78-7159	3.93122	2.14824
TCGA-69-7763	4.17803	2.23802
TCGA-55-8085	4.8044	1.9414
TCGA-62-A471	4.44947	1.49951
TCGA-91-6840	3.7962	2.01525
TCGA-73-7498	4.63182	2.38097
TCGA-55-8206	4.56932	2.5834
TCGA-75-6207	4.3217	2.75355
TCGA-97-8179	4.86796	3.20197
TCGA-50-8459	4.30372	2.36926
TCGA-50-6590	4.27747	2.12008
TCGA-49-6742	3.33799	2.20572
TCGA-64-1679	3.66264	2.286
TCGA-99-7458	3.41808	2.31622
TCGA-97-A4M7	4.47303	2.79139
TCGA-MP-A4TH	4.56146	1.96894
TCGA-75-5122	4.01304	2.20533
TCGA-62-A46P	4.97088	1.55983
TCGA-75-6212	3.69425	2.44487
TCGA-44-6146	3.67381	1.9741
TCGA-78-7166	3.88456	1.27691
TCGA-93-A4JN	4.94898	2.45318
TCGA-55-6985	3.75326	2.45409
TCGA-38-4627	3.92378	2.55775
TCGA-55-6975	3.62401	2.50599
TCGA-62-A46V	4.71449	2.53074
TCGA-55-6984	3.55767	1.74049
TCGA-50-6594	2.98823	2.6008
TCGA-49-AAR3	4.2267	2.00854
TCGA-86-7955	3.90897	2.39404
TCGA-55-A4DG	4.81081	2.942
TCGA-44-6148	4.41601	3.37906
TCGA-93-A4JP	4.51957	2.1701
TCGA-78-7150	3.37526	2.64805
TCGA-97-8177	4.32697	2.21925
TCGA-75-6203	3.58568	2.28067
TCGA-50-5946	4.10127	1.92919
TCGA-50-5055	4.28174	2.17762
TCGA-78-8648	4.26414	2.25331
TCGA-78-8640	4.25218	2.05673
TCGA-50-5935	4.53325	2.28932
TCGA-78-7167	3.80728	1.94389
TCGA-69-7978	4.18149	1.98641
TCGA-86-8054	3.9858	2.7447
TCGA-69-7974	3.71599	2.1217
TCGA-44-3398	3.69963	2.01615
TCGA-NJ-A4YG	4.36543	1.60863
TCGA-78-7537	4.23933	2.07635
TCGA-38-4629	3.75151	2.0349
TCGA-55-8510	4.21516	1.6556
TCGA-69-7760	3.82715	2.77455
TCGA-55-A4DF	4.40753	2.25855
TCGA-05-4402	4.11187	1.99906
TCGA-86-A456	4.84955	2.00268
TCGA-49-AARR	4.60402	2.4608
TCGA-44-7667	4.07104	2.54262
TCGA-86-A4P8	4.76969	2.45655
TCGA-50-8457	4.43431	2.44593
TCGA-80-5608	4.07198	2.13955
TCGA-86-6851	4.47947	2.0879
TCGA-55-6970	4.32304	2.21255
TCGA-05-4384	3.8876	2.70837
TCGA-44-7671	3.76223	2.42145
TCGA-55-8511	4.97504	2.01184
TCGA-MP-A4TC	4.17813	1.79325
TCGA-91-6828	4.31703	2.59327
TCGA-55-8302	4.37852	1.38679
TCGA-55-8087	4.62209	2.22739
TCGA-L9-A743	4.03475	2.26512
TCGA-38-4631	3.94826	1.41923
TCGA-NJ-A4YF	4.04795	1.98802
TCGA-55-7815	3.37535	3.3534
TCGA-55-8620	4.35114	1.95498
TCGA-50-5941	4.27729	2.59419
TCGA-78-7539	4.72218	2.07181
TCGA-55-8301	4.33067	1.79773
TCGA-73-A9RS	4.59034	1.62522
TCGA-44-2665	4.02225	2.98975
TCGA-L9-A8F4	4.15978	2.32366
TCGA-55-7725	3.48918	2.37454
TCGA-55-A57B	4.05367	2.33816
TCGA-86-8673	4.36746	1.72045
TCGA-86-8074	4.22261	2.34842
TCGA-86-A4D0	3.7598	2.20381
TCGA-MP-A4T8	3.8047	2.09516
TCGA-93-A4JQ	4.44231	2.10605
TCGA-97-8552	4.52686	2.92347
TCGA-69-7764	5.2094	2.98931
TCGA-86-7701	3.27144	2.46793
TCGA-62-A470	4.07145	1.50744
TCGA-55-7727	4.03617	2.23613
TCGA-L9-A7SV	4.75623	1.60449
TCGA-97-7938	3.8735	2.64944
TCGA-67-6215	3.78721	2.43314
TCGA-55-7907	3.39269	2.26159
TCGA-MP-A4T9	3.92761	2.19961
TCGA-97-7552	4.20855	2.65489
TCGA-05-5429	3.5781	1.62759
TCGA-91-6847	3.802	2.06284
TCGA-44-A4SS	3.90308	2.29067
TCGA-55-8097	4.71718	2.18159
TCGA-97-8171	4.72365	1.04493
TCGA-L9-A443	4.21872	1.39367
TCGA-55-8089	3.67312	2.31934
TCGA-05-4424	3.54479	2.70029
TCGA-62-8395	4.49835	2.46384
TCGA-53-7624	3.46066	1.9313
TCGA-64-1676	3.40802	1.58438
TCGA-55-1596	4.69598	2.70936
TCGA-97-8174	4.88116	2.11918
TCGA-93-7348	4.52226	2.04841
TCGA-38-4630	3.76433	1.62011
TCGA-05-5423	3.80354	1.95994
TCGA-49-6767	4.21526	1.96423
TCGA-05-4397	4.50369	2.38635
TCGA-55-7910	4.04752	2.5824
TCGA-J2-A4AG	4.31221	1.81023
TCGA-50-5936	3.92047	2.493
TCGA-86-8073	4.5047	1.76338
TCGA-05-5715	3.514	2.09075
TCGA-44-5643	2.99462	1.54116
TCGA-75-5146	4.16123	1.55245
TCGA-NJ-A4YQ	4.43452	2.28418
TCGA-44-2657	4.61086	2.25108
TCGA-55-7995	4.44062	2.07628
TCGA-49-4514	3.51475	1.76606
TCGA-55-6712	3.72248	2.66509
TCGA-44-4112	4.1756	1.70596
TCGA-55-6972	4.26624	2.00831
TCGA-44-3919	4.02773	2.22582
TCGA-J2-8192	4.11571	2.86891
TCGA-44-A47A	3.52822	1.63157
TCGA-75-5147	4.37081	1.62652
TCGA-86-A4JF	3.7803	2.10001
TCGA-69-8453	3.93898	2.10371
TCGA-73-4662	4.7234	1.95045
TCGA-95-7039	4.15111	1.96538
TCGA-NJ-A4YP	3.73579	1.62893
TCGA-62-A46O	3.78327	1.52033
TCGA-73-4668	4.58447	2.81691
TCGA-05-4433	4.1807	1.86785
TCGA-95-A4VN	3.99555	1.62466
TCGA-78-7156	3.66121	2.17154
TCGA-38-A44F	4.55909	2.38935
TCGA-05-4396	4.11536	3.392
TCGA-55-8204	3.49808	2.24898
TCGA-55-7281	3.83374	1.63
TCGA-05-4405	3.72101	2.12249
TCGA-55-8614	4.28847	2.25139
TCGA-78-7152	3.57444	1.6449
TCGA-64-5781	4.3916	1.83474
TCGA-55-7227	3.52446	2.15238
TCGA-MP-A4TD	4.60094	2.73711
TCGA-86-8281	4.45259	1.90501
TCGA-55-8513	4.09294	2.48298
TCGA-78-7542	4.03525	2.36525
TCGA-50-6673	3.9736	2.77074
TCGA-O1-A52J	5.12054	3.1486
TCGA-05-4425	4.09249	2.46139
TCGA-73-4659	3.2812	2.83837
TCGA-35-5375	4.27076	2.31712
TCGA-86-6562	3.40938	2.20905
TCGA-86-8358	5.05809	1.87172
TCGA-44-6776	3.96797	2.44117
TCGA-95-7944	4.0135	2.09486
TCGA-MP-A4SW	4.19847	1.71907
TCGA-49-4487	3.91917	2.02423
TCGA-05-4403	3.99397	1.70368
TCGA-55-8512	5.02973	2.46767
TCGA-44-7659	4.67798	2.4707
TCGA-91-6848	3.45675	2.61172
TCGA-55-6986	3.57908	2.21664
TCGA-50-5932	4.67182	2.76367
TCGA-55-6971	3.89845	2.04162
TCGA-55-7728	4.55524	1.43333
TCGA-44-6779	3.20608	2.89382
TCGA-MP-A4TK	4.16293	2.21792
TCGA-86-A4P7	4.47905	2.11881
TCGA-78-7162	4.10093	2.34202
TCGA-69-8255	4.09897	1.31045
TCGA-05-4432	4.1051	1.92124
TCGA-55-A492	4.00045	2.46766
TCGA-05-4244	3.65477	1.92552
TCGA-50-5931	4.30013	2.64824
TCGA-97-A4LX	4.2766	4.14724
TCGA-50-6597	4.33957	2.02887
TCGA-MP-A5C7	4.56742	1.81248
TCGA-38-4628	3.71597	2.13142
TCGA-55-8096	3.88428	1.91179
TCGA-73-4666	4.8195	2.10498
TCGA-53-7813	4.35051	1.68886
TCGA-93-A4JO	4.50291	1.87433
TCGA-55-A48X	4.57137	2.27243
TCGA-91-6836	3.77126	1.89079
TCGA-78-7540	4.44112	1.60969
TCGA-49-4488	4.81669	2.06886
TCGA-55-8090	3.69834	2.09147
TCGA-44-7662	3.91301	2.31126
TCGA-55-7283	3.67661	2.52446
TCGA-44-3917	2.6788	2.68023
TCGA-62-8398	4.01177	2.04478
TCGA-55-8208	4.0808	1.86452
TCGA-78-7536	3.04647	1.84792
TCGA-69-7979	4.60627	1.78518
TCGA-97-8172	4.76667	2.21592
TCGA-50-6592	3.97981	1.77794
TCGA-73-4677	4.46339	2.19023
TCGA-55-A491	4.49509	1.85038
TCGA-MP-A4SY	3.89494	2.27288
TCGA-05-4395	3.56641	1.71987
TCGA-44-A47G	4.35768	2.06438
TCGA-05-4389	4.2406	1.85515
TCGA-44-6774	3.51253	2.38694
TCGA-95-7562	3.65996	1.72619
TCGA-86-7714	3.71938	2.72473
TCGA-99-8025	3.90631	2.07383
TCGA-86-8076	3.6471	2.19135
TCGA-86-8359	4.54094	1.71531
TCGA-05-4398	3.97721	1.86587
TCGA-86-8075	4.3265	1.90875
TCGA-44-3396	3.72063	2.37964
TCGA-50-5944	4.40899	2.64788
TCGA-67-4679	4.22892	2.21513
TCGA-55-7913	4.10884	1.77615
TCGA-55-7284	4.21465	2.32544
